# Supplementary material for: Microsatellite analysis reveals connectivity among geographically distant transmission zones of Plasmodium vivax in the Peruvian Amazon: A critical barrier to regional malaria elimination
Source: PLoS Negl Trop Dis. 2019 Nov 11;13(11):e0007876. doi: 10.1371/journal.pntd.0007876 (PMC6874088; doi:10.1371/journal.pntd.0007876)
Supplement: S1 Table — (XLSX) [file pntd.0007876.s005.xlsx]

## Sheet: Sheet1
MS set	Chromosome	Motif	Primer forward	Primer reverse	Size in bp	tm (C°)	[Primers]	Group
11.162	Pv_Sal1_chr11	ATAC	6FAM-TTTGTTAGGAGATCCGTCTG	TAAATGACACTTTGGCTTCC	222	60	200 nM	1
Ch2.121	Pv_Sal1_chr02	TTA	NED-CCTTGCTCTCCTGGCTCTTC	GTATGAGTGACCACCCTGGC	172	67	200 nM	1
14.297	Pv_Sal1_chr14	AAG	PET-TACACCCTTTAGGTCCTCGT	TGAAAAATGTTCCGCTACTT	200	57	200 nM	1
Ch2.152	Pv_Sal1_chr02	AAT	VIC-GTCATTTTCTAGGCAAAGACAGC	TACGTTTCGCCATGTTCCTG	153	63	400 nM	1
Ch14.3021	Pv_Sal1_chr14	TA	6FAM-GCATTTGTTACATTGTTTTCGT	GCAAGATGTGTCCTTTACA	228	57	400 nM	2
Ch14.2986	Pv_Sal1_chr14	AT	NED-TTCCTAAATAAAGCACCATG	ACCATTCTGTTAAAATGTATGT	175	57	200 nM	2
Ch14.3010	Pv_Sal1_chr14	AT	PET-GATAAGATAAAACAACAAATGCG	AGGATGCTTCGGTTTGCT	207	60	200 nM	2
Ch2.122	Pv_Sal1_chr02	ATA	VIC-AGCTGGATTGCCCTAACTGC	CGCATCATCGCATACGCTTG	197	60	200 nM	2
MS9	Pv_Sal1_chr08	(GGA)18	6FAM-AGATGCCTACACGTTGACGA	CTGTCTTGAAGCTGCCCATGTGGTAAT	188	57	200 nM	3
13.239	Pv_sal1_chr13	TTTA	NED-CAACAACAAAATGAATGACG	CCTACCTTTACGCGTTTTTA	210	58	200 nM	3
Ch14.2981	Pv_Sal1_chr14	AT	PET-CGATGAATCATTTTCGTCCGCA	ACTCTTCTTTCAGCACTTTTTGCC	161	63	400 nM	3
MS6	Pv_Sal1_chr11	(TCC)2(TCT)3(CCT)2(TCC)2 GCTTCT(TCC)10	VIC-GGTTCTTCGGTGATCTCTGC	CTGTCTTGGAGGACATCAACGGGATT	241	57	200 nM	3
MS4	Pv_Sal1_chr06	(AGT)18	6FAM-CGATTTACTGTTGACGCTGAA	CTGTCTTCAAAGGAACATGCTCGATGA	220	57	200 nM	4
MS15	Pv_Sal1_chr05	(TCT)10	NED-TGTTTGCAAAGGAATCCACA	CTGTCTTCGGCCAGATGAAAAGGATAA	243	57	400 nM	4
3.502	Pv_sal1_chr03	AACGGATG	PET-GTGGACCGATGGACCTAT	TCCTACTCAGGGGGAATACT	168	55	400 nM	4
MS20	Pv_Sal1_chr10	(GAA)11GAG(GAA)13(CAA)4 GAA(CAA)5	VIC-GCACAACAAATGCAAGATCC	CTGTCTTGTGGCAGTGGCTCATCTTCT	211	60	200 nM	4
