# Supplementary material for: Microsatellite analysis reveals connectivity among geographically distant transmission zones of Plasmodium vivax in the Peruvian Amazon: A critical barrier to regional malaria elimination
Source: PLoS Negl Trop Dis. 2019 Nov 11;13(11):e0007876. doi: 10.1371/journal.pntd.0007876 (PMC6874088; doi:10.1371/journal.pntd.0007876)
Supplement: S2 Table — (XLSX) [file pntd.0007876.s006.xlsx]

## Sheet: haplotype_profile
Sample	Pop	Ch2121	Ch2122	Ch2152	3502	MS15	MS4	MS9	MS20	MS6	11162	13239	14297	Ch142981	Ch142986	Ch143010	Ch143021
AC000074	CAH	162	200	116	136	0	0	151	0	238	183	190	0	170	171	0	0
AC000114	CAH	201	203	0	0	234	199	163	0	238	219	186	203	148	171	208	229
AC000118	CAH	171	200	107	136	0	193	163	207	229	183	182	197	134	171	0	0
AC000171	CAH	165	206	113	136	243	193	163	222	208	179	186	179	128	171	206	219
AC000191	CAH	195	209	0	136	0	187	157	201	229	183	182	194	132	171	244	0
AC000232	CAH	159	206	119	136	243	193	148	222	208	183	186	194	128	171	206	219
AC000249	CAH	162	200	107	136	234	190	163	207	229	183	182	197	134	171	234	237
AC000338	CAH	165	209	119	136	249	193	169	207	244	171	186	212	132	171	208	219
AC000367	CAH	159	194	119	160	258	199	148	207	229	195	186	194	128	171	206	219
AC000404	CAH	165	209	119	136	249	187	0	0	0	183	0	194	0	0	0	0
AC000405	CAH	162	200	107	136	234	196	163	207	229	195	186	194	128	171	208	219
AC000406	CAH	162	200	107	136	234	190	163	207	229	183	182	197	0	171	234	237
AC000417	CAH	162	200	107	136	234	190	163	207	229	183	182	197	134	171	234	237
AC000422	CAH	165	206	113	136	234	193	163	207	208	183	182	197	134	171	234	237
AC000424	CAH	0	206	113	136	234	193	163	207	208	183	182	197	134	171	234	237
AC000448	CAH	195	0	107	0	234	0	0	0	229	183	182	0	0	0	234	237
AC000476	CAH	162	200	113	144	243	199	169	213	241	191	186	194	134	171	234	237
AC000485	CAH	165	209	119	136	264	193	163	0	229	183	186	194	128	171	206	219
AC000490	CAH	195	194	107	136	234	190	0	207	217	227	182	197	0	0	0	219
AC000497	CAH	162	200	107	136	234	190	163	207	229	183	182	197	134	171	234	237
AC000521	CAH	159	194	119	160	258	199	148	207	229	195	186	194	128	171	206	219
AC000626	CAH	162	200	107	136	234	193	163	207	229	183	182	197	134	171	234	237
AC000649	CAH	162	200	107	136	234	193	163	207	229	183	182	197	134	0	234	237
AC000654	CAH	159	194	119	160	258	199	148	207	229	195	186	194	128	171	206	219
AC000685	CAH	159	194	119	160	258	199	148	207	229	195	186	194	128	171	206	219
AC000724	CAH	159	194	119	160	258	196	148	207	229	195	186	194	128	171	206	219
AC000736	CAH	159	194	119	160	258	199	148	207	229	195	186	194	128	171	206	219
AC000744	CAH	195	200	107	136	0	193	157	0	232	0	0	197	132	0	208	215
AC000748	CAH	165	206	113	136	240	190	169	207	241	199	182	194	134	171	234	237
AC000751	CAH	165	206	113	136	243	193	163	222	208	183	186	194	128	171	206	219
AC000765	CAH	162	200	107	136	234	196	163	207	229	183	182	197	134	171	206	219
AC000775	CAH	162	200	107	136	234	193	163	207	229	183	182	197	134	171	234	237
AC000782	CAH	162	200	107	136	0	190	163	207	229	183	182	197	134	171	234	237
AC000796	CAH	159	194	119	160	258	199	148	207	229	195	186	194	128	171	206	219
AC000805	CAH	162	203	107	136	234	190	163	207	229	183	182	200	134	171	234	237
AC000824	CAH	165	209	119	136	249	187	157	201	229	183	182	194	132	171	208	219
AC000826	CAH	165	209	119	136	249	196	157	201	229	183	182	194	132	171	208	219
AC000835	CAH	165	206	113	136	243	193	148	222	229	183	186	200	128	171	206	219
AC000864	CAH	180	200	116	144	249	208	163	201	238	211	186	191	170	171	208	229
AC000890	CAH	0	200	107	136	234	190	148	207	229	183	182	197	134	169	230	237
AC000909	CAH	162	200	107	136	234	190	163	207	229	183	182	197	134	171	234	237
AC000932	CAH	165	206	113	136	243	193	163	222	208	183	186	194	128	171	206	219
AC000942	CAH	165	206	113	136	243	193	163	207	208	183	186	194	128	171	206	219
AC000943	CAH	165	206	113	136	243	193	169	207	244	183	186	194	128	171	206	219
AC000950	CAH	159	194	119	0	258	199	148	207	229	195	186	194	128	171	206	219
AC000963	CAH	0	194	119	160	258	199	148	207	229	195	186	194	128	171	206	219
AC000971	CAH	0	194	119	160	258	199	148	207	229	195	166	194	128	169	206	217
AC000996	CAH	165	206	113	136	243	193	163	222	208	183	186	194	128	171	206	219
AC000998	CAH	165	206	113	136	249	193	163	222	208	183	186	194	128	171	208	219
AC001009	CAH	165	206	113	136	243	193	163	222	208	183	186	194	128	171	206	219
AC001020	CAH	159	194	119	160	258	199	148	207	229	195	186	194	128	171	206	219
AC001040	CAH	165	206	119	136	249	187	0	201	229	183	182	0	126	0	208	219
AC001059	CAH	201	188	119	136	249	187	0	0	229	199	0	200	0	171	206	0
AC001081	CAH	165	209	119	136	249	193	157	201	229	183	182	194	132	171	208	219
AC001091	CAH	165	209	119	136	249	187	157	201	229	183	182	194	132	171	208	219
AC001119	CAH	159	194	119	160	258	199	148	207	229	195	186	194	128	171	206	219
AC001137	CAH	159	194	119	160	258	199	148	207	229	195	186	194	0	171	206	219
AC001139	CAH	180	200	116	144	249	196	163	201	238	211	186	191	0	171	208	229
AC001161	CAH	162	200	107	136	234	190	163	207	229	183	182	197	134	171	234	237
AC002215	CAH	159	194	119	160	258	199	148	207	229	195	186	194	128	171	206	219
AC002216	CAH	159	194	119	160	258	199	148	207	229	195	186	194	128	171	206	219
AC002217	CAH	159	194	119	160	258	199	148	207	229	195	186	194	128	171	206	219
AC002249	CAH	162	200	107	136	234	190	163	207	229	183	182	197	134	171	208	219
AC002263	CAH	195	0	107	0	234	193	0	0	229	183	0	0	132	0	234	0
AC002280	CAH	165	209	119	136	249	187	157	201	229	183	182	194	132	171	208	219
AC002281	CAH	165	209	119	136	249	187	157	201	229	183	182	194	132	171	208	219
AC002282	CAH	165	206	113	136	243	196	163	222	208	183	186	194	128	171	206	219
AC002319	CAH	165	209	113	160	243	193	163	207	208	183	186	200	134	171	230	237
AC002324	CAH	165	206	113	136	243	193	163	222	208	183	186	194	134	171	206	219
AC002325	CAH	165	0	119	136	249	187	157	201	229	183	182	194	132	171	208	219
AC002344	CAH	165	206	113	136	243	193	163	222	208	0	186	194	128	0	0	219
AC002350	CAH	165	209	119	136	249	187	157	201	229	183	182	194	132	171	208	219
AC002355	CAH	165	197	119	136	249	187	157	201	229	203	182	194	132	0	208	0
AC002371	CAH	0	209	119	136	249	187	157	201	229	183	182	194	132	171	208	219
AC002373	CAH	165	209	119	136	249	187	157	201	229	183	182	194	132	171	0	219
AC002375	CAH	162	200	107	136	234	190	163	207	229	183	182	197	134	171	234	237
AC002399	CAH	165	206	113	136	0	193	0	222	208	183	186	194	144	171	0	219
AC002414	CAH	159	194	119	160	258	199	148	207	229	195	186	194	128	171	206	219
AC002454	CAH	165	209	119	136	249	187	157	201	229	183	182	194	132	171	208	219
AC002463	CAH	195	200	113	128	267	193	163	0	0	179	186	0	128	171	206	219
AC002486	CAH	162	200	107	136	0	193	163	207	229	183	182	197	134	171	0	0
AC002492	CAH	195	0	119	136	249	187	157	201	229	183	182	194	132	171	208	219
AC002494	CAH	165	209	119	136	249	187	157	201	229	183	182	194	132	171	208	219
AC002515	CAH	165	206	113	136	243	193	163	222	208	183	186	194	128	171	206	219
AC002535	CAH	165	206	113	136	243	193	163	222	208	183	186	194	128	171	206	219
AC002565	CAH	165	206	113	136	249	193	157	198	208	183	182	194	128	171	206	219
AC002568	CAH	0	209	119	136	243	187	163	222	208	0	182	0	0	171	206	219
AC002576	CAH	165	206	113	136	0	193	163	0	208	0	186	194	0	0	206	219
AC002579	CAH	180	200	116	144	249	208	163	201	238	211	0	0	132	171	208	0
AC002604	CAH	165	209	119	136	249	187	157	201	229	183	182	194	132	171	208	219
AC002605	CAH	165	206	113	136	243	193	163	222	208	183	186	194	128	171	206	219
AC002612	CAH	159	194	119	160	258	0	148	0	0	195	0	194	0	171	206	0
AC002634	CAH	165	206	113	136	243	193	163	222	208	0	0	194	128	171	206	219
AC002653	CAH	0	200	0	136	0	193	0	0	229	0	0	0	0	171	0	237
AC002728	CAH	195	194	152	136	0	187	148	0	0	0	186	0	128	0	0	219
AC002733	CAH	165	206	113	136	243	193	163	222	208	183	186	194	128	171	206	219
AC002738	CAH	195	200	107	136	234	190	163	0	208	183	182	197	128	0	206	237
AC002760	CAH	165	209	119	136	249	187	157	201	229	183	182	194	132	171	208	219
AC002774	CAH	159	194	119	160	249	199	148	207	229	195	186	194	128	171	206	219
AC002812	CAH	162	200	107	136	234	193	163	207	229	183	182	197	134	171	234	237
AC002876	CAH	195	206	113	0	243	193	163	222	0	0	186	194	128	171	206	219
AC002919	CAH	177	200	116	160	246	196	166	222	232	251	186	203	134	167	198	237
AC002938	CAH	165	206	113	136	249	193	163	207	208	183	186	197	134	171	234	237
AC002939	CAH	165	209	119	136	249	187	157	201	229	183	182	194	132	171	208	0
AC002949	CAH	165	206	113	136	243	193	163	222	208	183	186	194	128	171	206	219
AC002952	CAH	165	206	113	136	243	193	163	222	208	183	186	194	128	171	206	219
AC002981	CAH	165	206	113	136	243	193	163	222	208	183	186	194	128	171	204	219
AC002999	CAH	165	212	113	136	243	193	163	222	208	183	186	200	128	173	206	223
AC003000	CAH	0	206	113	136	243	193	163	222	208	183	186	194	128	171	206	219
AC003002	CAH	165	206	113	136	243	193	0	0	0	183	0	0	148	0	0	219
AC003024	CAH	162	0	107	136	0	193	163	207	229	183	182	197	134	0	0	0
AC003034	CAH	165	206	113	136	243	193	163	222	208	183	186	194	128	171	206	219
AC003049	CAH	165	206	113	136	243	193	163	222	208	183	186	194	128	171	206	219
AC003072	CAH	165	206	113	136	243	196	163	222	208	183	186	194	128	171	206	219
AC003081	CAH	162	200	107	136	234	190	163	207	229	183	182	0	134	171	234	237
AC003110	CAH	165	206	113	136	243	193	163	222	208	183	186	194	128	0	206	219
AC003131	CAH	159	194	119	160	258	199	148	207	229	195	186	194	128	171	206	219
AC003133	CAH	165	206	113	136	0	193	172	222	208	183	186	194	128	171	206	219
AC003144	CAH	165	209	119	136	249	187	157	201	229	183	182	194	132	171	0	219
AC003146	CAH	159	206	116	136	258	193	163	207	208	183	186	194	128	0	206	219
AC003150	CAH	165	206	113	136	243	193	163	222	208	183	186	194	128	171	206	219
AC003151	CAH	159	194	119	160	258	199	148	207	229	195	186	194	128	171	206	219
AC003152	CAH	165	206	113	136	243	193	163	222	208	183	186	194	0	171	206	219
AC003174	CAH	165	206	113	136	243	193	163	222	208	183	186	194	128	171	206	219
AC003175	CAH	165	209	119	136	249	187	157	201	229	183	182	194	132	171	208	219
AC003176	CAH	165	209	119	136	249	193	163	207	208	171	186	212	132	171	208	219
AC003208	CAH	165	0	113	136	261	193	163	222	0	183	186	194	128	171	206	219
AC005203	CAH	165	206	113	136	243	193	163	222	208	183	186	194	128	171	206	219
AC005260	CAH	165	206	0	136	243	193	163	222	208	0	0	0	126	0	0	219
AC005268	CAH	159	194	119	160	258	199	148	207	229	195	186	194	128	171	206	219
AC005307	CAH	159	194	119	160	258	199	148	207	208	195	186	194	128	171	206	219
AC005455	CAH	165	209	116	136	249	187	157	201	229	183	182	194	132	169	206	217
AC005482	CAH	165	206	113	136	240	190	169	207	241	199	182	200	134	171	234	237
AC005507	CAH	159	194	119	160	0	0	148	0	229	195	186	194	128	0	0	219
AC005529	CAH	165	206	113	136	243	193	163	222	208	0	186	194	128	171	206	219
AC005562	CAH	159	194	119	160	258	199	148	207	229	195	186	194	0	0	206	219
AC005577	CAH	165	206	113	136	243	193	163	222	208	183	186	194	128	171	206	219
AC005581	CAH	165	206	113	136	243	193	163	222	208	0	186	0	128	171	206	0
AC005586	CAH	165	209	119	136	249	187	154	201	226	183	182	194	130	171	208	219
AC005669	CAH	165	0	0	0	234	190	151	225	0	179	0	0	134	0	0	0
AC005694	CAH	165	206	113	136	243	193	163	222	208	183	186	194	128	171	206	219
AC005701	CAH	165	206	113	136	243	193	163	222	208	183	186	194	128	171	206	219
AC005734	CAH	162	200	107	136	234	193	163	207	229	183	182	197	134	171	0	237
AC005889	CAH	165	206	113	0	0	193	163	0	208	183	186	194	128	171	0	0
AC005894	CAH	165	206	0	136	249	187	169	207	229	183	182	194	134	171	0	235
AC005911	CAH	165	206	113	136	243	193	163	222	208	183	186	194	128	171	0	219
AC005953	CAH	165	206	113	136	240	190	169	207	241	199	182	200	132	171	0	237
AC005988	CAH	165	206	0	136	243	193	163	222	208	183	186	0	0	0	0	0
AC005994	CAH	165	206	110	136	243	193	163	222	208	183	186	194	128	169	204	217
AC005997	CAH	165	209	119	136	249	187	157	201	229	183	182	194	132	171	208	219
AC005998	CAH	165	209	119	136	249	187	157	201	229	183	182	194	132	171	208	219
AC006006	CAH	162	200	107	136	234	190	163	207	229	183	182	197	134	171	234	237
AC006035	CAH	165	206	113	136	249	193	157	201	208	183	182	197	134	171	234	237
AC006037	CAH	165	206	113	136	243	193	163	222	208	183	186	194	128	171	206	219
AC006063	CAH	162	200	107	136	234	190	163	207	229	183	182	197	134	171	0	235
AC006104	CAH	165	206	113	136	243	193	163	222	208	183	186	194	128	171	206	0
AC006115	CAH	165	206	113	136	243	193	163	222	208	183	186	194	128	171	206	219
AC006144	CAH	165	206	113	136	243	193	163	222	208	183	186	194	128	171	206	219
AC006146	CAH	165	206	113	136	243	193	163	222	208	183	186	194	128	171	206	219
AC006154	CAH	165	206	113	136	243	193	163	222	208	183	186	194	128	171	206	219
AC006162	CAH	165	209	119	136	249	187	157	201	229	183	182	194	132	171	208	219
AC006177	CAH	165	206	110	136	243	193	163	207	208	183	186	194	128	169	204	0
AC006188	CAH	165	206	113	136	243	193	163	222	208	183	186	194	128	171	206	219
AC006194	CAH	165	206	113	136	243	193	163	222	208	183	186	194	128	171	206	219
AC006199	CAH	165	206	110	136	249	193	163	201	208	183	0	197	0	169	234	235
AC006202	CAH	165	206	113	136	243	193	163	222	208	183	186	194	128	0	206	219
AC006205	CAH	165	206	110	136	243	193	163	222	208	183	186	194	128	169	204	217
AC006245	CAH	165	209	119	136	249	187	157	201	229	183	182	194	132	171	206	217
AC006280	CAH	159	194	0	160	258	199	148	207	229	195	186	194	128	171	206	219
AC006300	CAH	165	206	113	136	243	193	163	222	208	183	186	194	128	171	0	0
AC008430	CAH	159	194	119	160	258	199	148	207	229	195	186	194	0	171	206	219
AC008449	CAH	180	200	116	144	249	208	163	201	238	211	186	191	0	171	208	229
AC008454	CAH	180	200	113	144	0	208	163	201	238	211	186	191	0	0	0	227
AC008455	CAH	192	0	116	172	234	0	0	0	229	175	194	0	0	165	196	235
AC008475	CAH	195	206	113	0	240	199	0	207	241	199	0	0	0	0	0	0
AC008486	CAH	162	200	107	136	234	190	163	207	229	183	182	197	134	171	234	237
AC008491	CAH	165	209	119	168	234	190	169	225	226	179	190	212	132	167	198	237
AC008492	CAH	165	209	119	168	234	190	169	225	229	0	194	215	134	165	196	237
AC008493	CAH	165	206	113	136	243	193	163	222	208	183	186	194	128	171	206	219
AC008494	CAH	180	200	116	144	249	208	163	201	238	211	186	191	134	171	208	229
AC008496	CAH	165	209	119	168	234	190	169	225	229	179	194	215	134	167	198	237
AC008497	CAH	165	206	113	136	243	193	163	222	208	183	186	194	128	171	206	217
AC008513	CAH	165	206	113	136	243	193	163	222	208	183	186	194	128	171	206	219
AC008524	CAH	165	206	113	136	243	193	163	222	208	183	186	194	128	171	206	215
AC008540	CAH	180	200	119	136	0	208	0	0	229	211	0	0	134	171	234	0
AC008543	CAH	180	200	0	144	249	208	163	201	238	211	186	191	0	171	208	227
AC008560	CAH	183	206	113	136	0	0	163	0	0	183	186	194	0	0	0	219
AC008562	CAH	195	209	104	144	0	217	163	0	244	203	186	191	128	171	0	0
AC008565	CAH	165	206	113	136	243	193	163	222	208	183	186	194	128	171	206	219
AC008567	CAH	195	0	0	0	0	205	0	0	0	183	182	194	132	171	0	0
AC008602	CAH	165	209	119	168	234	190	0	0	229	179	194	206	134	167	198	0
AC008607	CAH	165	206	113	136	243	193	163	222	208	183	186	194	128	171	206	219
AC008615	CAH	159	194	119	160	258	196	148	207	229	195	186	194	128	171	206	219
AC008626	CAH	162	200	107	176	240	190	163	207	244	211	182	194	134	171	0	237
AC008630	CAH	165	209	119	168	249	190	157	201	229	183	182	209	134	167	0	0
AC008635	CAH	165	209	119	168	234	190	169	225	229	179	194	215	134	167	198	237
AC008646	CAH	165	209	116	168	234	0	169	0	229	179	194	206	134	165	196	0
AC008666	CAH	165	206	113	136	243	193	163	222	208	183	186	194	128	171	206	219
AC008674	CAH	165	206	0	132	0	0	0	222	0	183	186	0	0	171	0	0
AC008678	CAH	153	203	110	144	249	193	148	213	238	191	182	197	134	171	0	219
AC008687	CAH	0	206	113	136	243	193	163	222	208	183	186	194	128	171	206	219
AC008688	CAH	195	206	113	136	0	217	0	0	0	183	0	197	132	0	208	0
AC008689	CAH	162	200	107	136	249	190	163	201	208	183	186	194	128	171	206	219
AC008697	CAH	165	209	119	168	234	0	169	225	229	179	194	206	134	0	0	0
AC008739	CAH	165	209	119	136	249	187	157	201	229	0	182	194	132	171	208	219
AC008742	CAH	165	206	107	136	0	193	157	201	208	183	186	194	128	171	206	219
AC008767	CAH	165	206	113	136	243	193	163	222	208	183	186	194	128	171	206	219
AC008777	CAH	162	200	107	136	249	199	163	207	208	183	182	194	128	171	206	219
AC008788	CAH	165	206	0	136	243	0	163	222	208	183	186	194	128	171	206	219
AC008847	CAH	162	200	107	136	234	193	163	207	229	183	182	197	134	171	0	237
AC008849	CAH	162	200	107	136	234	190	163	207	229	0	182	197	134	171	234	237
AC008899	CAH	195	200	104	0	234	0	0	0	238	0	186	0	0	0	0	0
AC008908	CAH	195	209	113	0	0	199	0	0	208	195	182	0	134	171	234	0
AC008910	CAH	195	0	113	0	0	217	148	0	229	0	186	0	128	171	206	219
AC008911	CAH	0	206	113	136	243	193	163	222	208	183	186	194	128	169	206	217
AC008936	CAH	165	206	113	136	243	193	163	222	208	183	186	194	128	171	206	219
AC008962	CAH	165	206	113	136	243	193	163	222	208	183	186	194	126	171	206	219
AC008963	CAH	195	203	119	0	258	217	0	0	208	195	0	0	0	0	0	0
AC008964	CAH	165	206	113	136	249	190	169	207	241	199	182	194	134	171	234	237
AC008976	CAH	165	209	119	168	234	202	148	225	229	179	194	209	134	167	198	237
AC009020	CAH	195	209	119	0	249	187	157	0	229	183	0	194	0	0	0	219
AC009025	CAH	195	206	0	0	249	187	169	0	0	183	182	0	134	171	0	0
AC009039	CAH	201	194	188	136	0	193	193	0	208	187	0	200	128	0	206	0
AC009044	CAH	165	206	113	136	240	193	169	207	241	199	182	194	134	171	234	237
AC009066	CAH	165	209	119	136	243	187	163	222	208	167	182	194	128	171	206	219
AC009084	CAH	162	200	107	136	234	193	163	207	229	183	182	197	132	0	198	0
AC009136	CAH	159	194	119	160	258	199	163	207	229	0	186	194	128	171	206	219
AC009140	CAH	174	200	107	136	240	190	0	201	232	179	182	209	132	171	208	219
AC009151	CAH	165	206	113	136	0	193	163	0	208	183	186	194	128	171	206	219
AC009154	CAH	159	194	119	160	258	199	148	207	229	195	186	194	128	171	206	219
AC009194	CAH	195	206	113	160	258	0	148	0	229	203	186	0	0	0	0	219
AC009222	CAH	165	206	113	136	240	190	169	207	241	199	182	194	0	171	234	237
AC009235	CAH	165	206	113	136	243	196	163	222	208	183	186	194	128	171	206	219
AC009254	CAH	159	194	119	160	258	199	148	207	229	195	186	194	128	171	0	219
AC009289	CAH	165	194	116	160	258	199	148	207	229	195	186	194	128	169	204	215
AC009305	CAH	195	0	113	136	0	0	163	222	208	183	0	0	128	219	206	0
AC009316	CAH	165	206	113	136	243	193	163	222	208	183	186	194	128	171	206	219
AC009361	CAH	162	200	209	136	240	196	163	222	244	175	186	209	132	0	208	219
AC009367	CAH	165	206	113	136	243	193	163	222	208	183	186	194	128	171	206	219
AC009369	CAH	180	200	209	168	249	196	163	222	241	183	182	197	0	171	218	219
AC009388	CAH	165	206	113	136	243	193	163	222	208	183	186	194	0	171	206	219
AC009398	CAH	195	197	119	160	0	190	163	0	208	227	186	194	0	171	206	0
AC009403	CAH	195	0	104	0	0	217	148	0	229	0	186	0	128	171	206	0
AC009405	CAH	159	194	119	160	258	199	148	207	229	195	186	194	128	171	206	219
AC009458	CAH	162	200	107	136	234	193	163	207	229	0	182	197	134	0	0	235
AC009472	CAH	156	194	116	0	258	199	148	0	229	191	0	191	128	169	204	0
AC009475	CAH	162	200	107	136	234	190	163	207	229	0	182	197	132	171	234	237
AC011551	CAH	180	200	116	144	249	208	163	201	238	211	186	191	0	171	208	229
AC011557	CAH	165	206	113	136	243	193	163	222	208	183	186	194	128	171	206	219
AC011562	CAH	165	209	119	168	234	196	169	225	229	179	194	209	134	167	198	237
AC011630	CAH	165	206	113	136	243	193	163	222	208	183	186	194	128	171	206	219
AC011694	CAH	195	200	110	136	0	217	163	0	0	0	186	0	0	0	0	219
AC011709	CAH	195	200	119	160	0	193	163	207	0	195	194	194	148	171	0	0
AC011822	CAH	159	194	119	160	258	199	148	207	229	195	186	194	128	171	206	219
AC011952	CAH	159	194	119	160	258	199	148	207	229	195	186	194	128	171	206	219
AC011980	CAH	195	200	107	160	258	217	157	0	229	0	182	194	132	171	206	219
AC012092	CAH	165	209	119	136	249	187	157	201	0	183	182	194	132	171	208	219
AC012107	CAH	165	206	113	136	240	190	169	207	241	183	182	194	134	171	234	237
AC012116	CAH	162	200	107	136	249	199	157	201	208	183	182	197	134	171	234	237
AC012149	CAH	0	194	119	136	258	196	148	207	229	199	182	194	134	171	206	219
AC012174	CAH	159	194	119	160	258	199	148	207	229	195	166	194	0	171	206	219
AC012190	CAH	159	194	119	160	258	199	148	207	229	195	186	194	128	171	206	219
AC012221	CAH	159	194	119	160	258	199	148	207	229	195	186	194	128	171	206	219
AC012232	CAH	201	209	119	136	249	187	0	0	214	187	0	200	128	0	206	0
AC012296	CAH	165	206	113	136	243	193	163	222	208	183	186	194	128	171	206	219
AC012337	CAH	165	209	119	136	249	190	157	201	229	183	182	194	132	171	206	219
AC012385	CAH	195	0	0	136	0	0	163	237	229	0	166	0	0	0	0	0
AC012396	CAH	195	197	119	160	258	199	0	0	0	195	0	0	148	0	206	0
AC012407	CAH	195	0	104	176	243	196	172	222	223	0	182	194	128	171	206	0
AC012408	CAH	162	209	119	136	0	217	163	0	226	183	0	0	128	171	206	0
AC012435	CAH	0	200	116	144	249	208	148	201	208	211	186	191	128	171	206	219
AC012474	CAH	195	206	113	0	0	0	157	0	208	183	182	194	134	0	234	237
AC014543	CAH	180	200	116	144	249	208	163	201	238	211	186	191	0	171	208	229
AC014552	CAH	201	0	119	136	0	190	157	0	208	199	182	200	128	0	206	0
AC014596	CAH	195	0	104	0	0	217	148	0	229	0	186	197	128	171	206	219
AC014608	CAH	162	200	107	136	234	193	163	207	229	183	186	194	134	171	234	237
AC014660	CAH	195	188	212	0	249	187	163	0	208	0	182	194	134	171	0	0
AC014698	CAH	162	200	107	136	234	190	163	207	229	183	182	197	134	171	234	237
AC014739	CAH	165	209	119	136	249	187	157	201	229	183	182	194	0	169	206	217
AC014842	CAH	165	209	119	136	249	187	157	201	229	183	182	194	132	171	208	219
AC014845	CAH	0	0	119	160	258	199	148	207	229	0	186	0	0	171	0	219
AC014910	CAH	0	194	119	160	258	199	148	207	229	195	186	194	0	169	206	217
AC015011	CAH	159	194	119	160	0	199	163	0	0	211	182	200	0	0	0	219
AC015062	CAH	0	206	113	136	243	193	163	222	208	183	186	194	128	169	206	217
AC015090	CAH	195	206	113	136	243	193	0	0	0	183	0	194	0	0	0	0
AC015101	CAH	0	206	113	136	243	196	163	222	208	183	186	194	128	169	206	217
AC015129	CAH	159	194	119	160	0	199	148	207	229	195	186	194	0	171	206	219
AC015132	CAH	195	0	107	0	0	199	163	222	0	0	186	0	128	171	206	0
AC015149	CAH	195	194	119	160	258	199	148	207	229	195	186	194	128	171	206	219
AC015173	CAH	165	209	119	136	249	196	157	201	229	183	182	194	132	171	208	219
AC015232	CAH	162	200	107	136	249	193	0	0	235	183	186	0	0	0	206	0
AC015249	CAH	195	0	107	136	234	193	148	207	229	0	0	0	0	0	206	219
AC015416	CAH	168	206	113	136	243	193	163	222	208	183	186	194	128	171	206	219
AC015422	CAH	165	206	113	136	249	190	163	207	208	183	182	197	134	171	234	237
AC017272	CAH	165	206	113	136	243	193	163	222	208	183	186	194	128	171	206	219
AC017292	CAH	165	206	113	136	243	193	163	222	208	183	186	194	128	171	206	219
AC017393	CAH	159	194	119	160	258	196	148	207	229	195	186	194	128	171	206	219
AC017414	CAH	195	194	119	160	243	199	163	0	208	195	186	0	128	171	206	219
AC017422	CAH	198	0	107	136	0	193	0	0	217	183	0	200	132	0	0	0
AC017483	CAH	0	194	119	160	258	199	148	207	229	195	186	194	0	171	206	219
AC017549	CAH	165	209	119	136	249	187	157	201	229	183	182	194	132	171	208	219
AC017620	CAH	195	194	152	160	0	217	148	0	229	195	186	0	128	171	208	219
AC017642	CAH	195	0	113	0	0	217	157	0	229	203	0	194	0	0	208	219
AC017761	CAH	165	206	113	136	243	190	163	207	229	183	182	197	128	171	206	219
AC017839	CAH	195	0	107	0	0	217	157	0	229	0	182	0	132	171	208	219
AC017958	CAH	195	209	212	0	219	217	160	0	229	183	182	194	134	171	234	237
AC017970	CAH	201	194	119	0	258	199	0	0	217	199	0	200	0	0	0	0
AC018004	CAH	165	209	119	136	249	187	157	201	229	183	182	194	132	171	208	219
AC018102	CAH	165	206	113	0	243	193	172	0	0	0	186	0	0	171	208	229
AC020071	CAH	159	194	119	160	258	199	148	207	229	195	186	194	128	171	206	219
AC020110	CAH	0	194	0	144	0	0	0	0	0	0	0	0	128	0	206	0
AC020114	CAH	0	0	0	0	0	0	181	0	244	0	0	0	132	0	0	0
AC020116	CAH	0	200	0	0	0	0	0	0	238	0	0	0	0	0	0	0
AC020152	CAH	159	194	119	160	249	199	148	207	229	195	186	194	128	171	206	219
AC020169	CAH	195	0	113	0	0	0	0	0	0	183	0	0	0	0	0	0
AC020191	CAH	159	194	119	160	258	199	148	207	229	195	186	194	128	171	206	219
AC020216	CAH	0	206	0	0	0	187	0	222	208	0	0	0	128	0	0	0
AC020284	CAH	159	194	119	160	258	199	163	207	208	195	186	194	128	171	206	219
AC020328	CAH	165	209	119	136	249	187	157	201	0	183	182	194	132	171	0	219
AC020694	CAH	159	0	119	160	0	0	0	0	241	0	186	0	0	0	0	0
AC020707	CAH	162	200	107	136	243	193	163	219	232	183	186	194	128	171	206	219
AC022776	CAH	195	194	0	0	0	199	0	0	229	195	0	194	128	171	206	219
AC022865	CAH	165	206	113	136	249	193	163	207	208	183	186	197	134	171	234	237
AC023070	CAH	0	206	0	0	0	0	0	0	0	0	0	0	0	0	0	0
AC023079	CAH	0	0	0	0	0	0	0	0	0	0	0	0	0	0	0	0
AC023083	CAH	0	0	0	0	0	0	0	0	0	0	0	0	136	0	0	0
AC023087	CAH	0	0	0	136	0	0	0	0	0	0	0	0	0	0	0	0
AC023091	CAH	0	0	0	0	0	0	160	0	0	0	0	0	0	0	0	217
AC023198	CAH	198	0	0	0	0	0	187	0	0	0	0	0	126	0	0	0
AC023292	CAH	0	0	0	144	0	0	0	0	0	0	0	0	0	0	0	0
AC025433	CAH	162	200	116	136	255	193	160	219	238	183	190	212	132	171	208	219
AC025568	CAH	159	194	119	0	258	199	148	207	229	195	186	194	128	171	206	219
AC025880	CAH	165	209	119	176	249	187	157	201	229	183	182	0	132	171	208	219
AC028736	CAH	165	209	209	136	249	187	157	222	229	183	182	194	132	171	208	219
AC028813	CAH	165	206	113	136	243	193	163	222	208	183	186	194	128	171	206	219
AC028879	CAH	165	206	113	136	243	193	163	222	208	183	186	194	128	171	206	219
PC001329	CAH	159	194	119	160	258	199	148	207	229	195	186	194	128	171	206	219
PC001352	CAH	159	194	119	160	258	199	148	207	229	195	186	194	128	171	206	219
PC001357	CAH	159	194	119	160	252	199	148	207	229	195	186	194	128	171	206	219
PC001485	CAH	162	200	113	144	243	199	169	213	241	191	186	194	134	171	234	237
PC001504	CAH	153	203	110	144	249	193	148	222	208	191	182	194	128	171	206	219
PC001636	CAH	174	200	107	136	249	208	178	201	232	179	186	209	132	171	208	219
AL000017	LUP	165	206	113	136	243	193	163	222	208	183	186	194	128	171	206	219
AL000178	LUP	165	206	113	136	243	193	163	222	208	183	186	194	128	171	206	219
AL000322	LUP	165	209	119	136	249	193	169	207	244	171	186	212	132	171	208	219
AL000330	LUP	165	206	113	136	243	193	163	222	208	183	186	194	128	171	206	219
AL000360	LUP	165	206	113	136	243	193	163	222	208	183	186	194	128	171	206	219
AL000624	LUP	162	200	107	160	258	199	169	213	232	175	182	209	132	171	208	219
AL000827	LUP	165	200	209	136	243	196	163	222	244	183	186	194	132	171	206	219
AL002028	LUP	165	206	113	136	0	193	163	222	232	187	186	200	128	171	206	219
AL002245	LUP	0	200	0	0	0	0	0	0	0	0	0	0	0	0	0	0
AL002404	LUP	165	194	113	136	243	193	163	222	208	183	186	194	128	171	0	219
AL002610	LUP	162	200	107	136	282	190	163	204	232	179	186	209	132	169	206	201
AL002624	LUP	162	200	107	136	240	190	163	222	244	179	186	203	132	171	208	219
AL002626	LUP	162	200	107	136	240	190	163	222	232	179	186	209	132	171	208	219
AL004492	LUP	165	200	107	0	240	190	163	0	0	183	186	0	0	171	208	219
AL004511	LUP	180	200	209	144	249	196	163	222	244	211	186	212	132	171	212	211
AL004583	LUP	195	197	203	0	249	196	163	222	244	211	186	212	132	171	208	219
AL004612	LUP	195	200	107	136	240	0	0	0	232	179	186	209	0	171	208	219
AL004774	LUP	195	200	0	144	240	190	163	222	0	179	186	209	132	171	208	219
AL004860	LUP	195	0	119	144	249	196	0	0	244	0	0	212	0	171	208	243
AL004951	LUP	195	0	104	144	249	0	163	0	217	179	186	0	132	0	208	219
AL004967	LUP	162	200	107	136	249	190	163	0	244	179	0	209	132	171	208	219
AL004984	LUP	162	200	107	136	240	190	163	0	232	211	186	209	132	171	208	219
AL004991	LUP	162	200	119	160	0	190	0	0	232	0	0	209	132	171	208	259
AL005099	LUP	162	200	107	136	240	190	163	222	232	179	186	206	132	171	208	219
AL005117	LUP	195	200	170	144	0	196	163	222	244	211	186	215	132	171	0	219
AL005202	LUP	162	200	107	136	243	190	163	222	232	179	186	209	132	171	208	219
AL005227	LUP	165	209	119	136	0	199	157	213	244	211	186	209	134	171	234	237
AL005267	LUP	165	206	113	136	243	193	163	222	208	183	186	194	128	171	206	219
AL005280	LUP	165	209	119	136	243	196	157	213	244	211	186	212	132	171	0	237
AL005288	LUP	165	206	113	136	243	193	163	222	208	183	186	194	128	171	206	219
AL005290	LUP	162	200	107	136	240	190	163	222	232	179	186	0	132	171	208	219
AL005294	LUP	183	203	212	136	249	199	163	0	244	215	186	200	136	171	230	237
AL005305	LUP	162	200	107	136	240	190	163	222	232	179	186	209	132	171	208	219
AL005321	LUP	162	200	107	136	240	190	163	222	232	0	186	209	132	171	208	219
AL005333	LUP	0	0	113	168	243	0	0	0	208	183	186	0	0	171	238	219
AL005342	LUP	195	200	209	144	249	196	181	0	244	211	186	194	134	0	234	203
AL005349	LUP	165	206	113	136	0	193	163	222	208	183	186	194	128	171	206	219
AL005352	LUP	165	206	113	136	243	193	163	222	208	183	186	194	128	171	206	219
AL005358	LUP	162	200	107	136	240	190	163	222	232	179	186	209	132	171	208	219
AL005359	LUP	0	200	107	140	249	196	169	0	0	0	0	0	148	0	218	219
AL005374	LUP	195	206	113	136	243	193	0	222	244	183	186	194	128	171	206	219
AL005382	LUP	165	206	113	136	243	193	163	0	208	183	186	194	128	171	206	219
AL005383	LUP	165	206	113	136	243	193	163	222	208	183	186	194	128	171	206	219
AL005386	LUP	165	206	113	136	243	193	163	222	208	183	186	194	128	171	206	219
AL007330	LUP	180	200	119	136	249	196	163	213	244	211	186	212	132	171	208	219
AL007333	LUP	162	200	107	136	249	190	163	222	244	211	186	209	132	171	208	219
AL007337	LUP	195	200	209	144	249	196	163	0	244	211	186	212	132	171	208	259
AL007341	LUP	195	200	119	144	0	196	0	0	0	0	186	0	132	171	208	219
AL007343	LUP	195	209	119	0	0	196	151	222	244	211	186	212	132	171	208	219
AL007430	LUP	162	200	107	136	240	190	163	222	232	179	186	209	132	171	208	219
AL007432	LUP	180	200	209	144	249	196	163	222	244	211	186	212	132	171	208	219
AL007438	LUP	180	200	209	144	249	196	163	222	244	211	186	212	132	0	0	219
AL007460	LUP	195	200	119	136	234	190	163	0	244	183	0	0	134	171	234	237
AL007461	LUP	195	0	224	136	219	190	0	0	244	0	0	0	132	0	0	237
AL007465	LUP	162	200	107	136	240	190	163	222	232	179	186	209	132	171	0	219
AL007478	LUP	180	200	209	144	249	196	157	222	244	211	186	209	132	171	208	219
AL007523	LUP	195	197	107	136	0	196	163	0	232	179	186	209	132	171	198	219
AL007533	LUP	195	0	119	144	249	193	163	0	244	0	186	197	134	171	234	237
AL007534	LUP	195	200	107	0	240	190	0	0	0	0	182	0	0	0	234	237
AL007539	LUP	195	209	119	168	234	190	169	0	229	179	194	203	134	0	198	237
AL007584	LUP	180	200	209	136	249	196	163	222	244	211	186	209	132	0	0	0
AL007585	LUP	180	200	209	144	249	196	163	222	244	211	186	209	132	171	208	219
AL007599	LUP	195	197	209	144	249	196	0	0	244	211	0	0	148	0	0	219
AL007605	LUP	180	200	209	144	249	196	163	222	244	211	186	212	132	171	208	219
AL007609	LUP	174	0	0	136	243	0	163	222	232	179	186	209	132	171	208	219
AL007625	LUP	180	200	209	144	249	196	163	222	244	211	186	209	132	171	208	219
AL007626	LUP	0	200	209	144	249	196	163	0	244	0	186	0	132	171	208	259
AL007631	LUP	195	197	107	164	249	196	0	0	244	211	186	209	0	171	208	219
AL007635	LUP	180	200	209	144	249	196	163	222	244	211	186	212	132	171	208	219
AL007641	LUP	180	200	209	144	249	217	163	222	244	211	186	209	132	171	0	219
AL007684	LUP	201	200	113	144	243	199	169	213	241	195	186	200	0	171	234	237
AL007692	LUP	195	197	119	0	249	196	163	0	244	0	186	212	0	171	208	219
AL007700	LUP	159	194	116	160	258	199	148	207	229	195	186	194	128	171	206	219
AL007733	LUP	162	200	113	144	243	199	169	213	241	195	186	200	134	171	234	0
AL007737	LUP	180	200	209	144	249	196	163	222	244	211	186	212	132	171	208	219
AL007766	LUP	180	200	209	168	249	196	169	237	241	183	182	197	158	171	218	219
AL007769	LUP	162	200	107	136	240	190	163	222	244	211	186	194	132	171	208	219
AL007792	LUP	180	200	209	0	219	196	0	0	241	0	186	209	0	171	208	219
AL007810	LUP	180	200	209	144	249	196	163	222	244	211	186	212	132	171	0	219
AL007855	LUP	180	200	209	144	249	196	163	222	244	211	186	212	132	171	208	219
AL007874	LUP	195	0	110	136	249	217	163	0	0	0	0	197	134	183	0	237
AL007877	LUP	162	200	107	136	240	190	163	222	232	179	186	209	132	171	208	219
AL007883	LUP	180	200	206	144	249	196	163	222	244	211	186	212	132	171	208	219
AL007890	LUP	195	200	0	144	0	196	163	0	244	211	186	0	132	171	208	0
AL007891	LUP	180	200	209	144	249	196	163	222	244	211	186	212	132	171	208	219
AL007893	LUP	162	200	107	136	240	190	163	222	232	179	186	209	132	171	208	219
AL007896	LUP	195	200	119	168	0	217	163	0	244	211	0	0	0	0	0	0
AL007915	LUP	180	200	209	144	249	196	163	222	244	211	186	212	132	171	208	219
AL007923	LUP	165	209	119	136	249	196	163	222	244	211	186	194	134	171	234	259
AL007942	LUP	165	206	113	136	258	193	148	222	208	183	186	194	128	165	194	219
AL007945	LUP	180	200	209	144	249	196	163	222	244	211	186	212	132	171	208	219
AL007949	LUP	195	200	209	144	249	196	163	222	244	211	186	212	132	171	208	219
AL007951	LUP	195	0	119	0	240	190	0	0	244	211	0	0	148	0	0	0
AL007962	LUP	162	200	113	144	243	0	169	213	241	191	186	194	134	163	194	0
AL008018	LUP	195	0	209	144	0	190	163	0	244	0	0	212	0	171	0	259
AL008026	LUP	180	200	209	144	249	196	163	222	244	211	186	212	132	171	208	219
AL008037	LUP	195	0	0	160	0	199	148	0	229	195	186	194	0	0	206	0
AL008083	LUP	195	197	131	144	249	217	163	0	244	0	0	0	148	0	0	0
AL008089	LUP	180	200	119	136	249	196	163	222	244	211	186	209	130	171	208	219
AL008108	LUP	159	194	116	160	258	199	148	207	229	195	186	194	128	171	206	219
AL008109	LUP	165	206	203	144	240	202	157	213	229	183	182	203	144	167	204	235
AL008114	LUP	180	200	209	136	249	196	163	222	244	211	186	209	132	171	208	219
AL008119	LUP	195	206	113	136	0	193	163	0	244	211	186	194	0	171	206	219
AL008124	LUP	180	200	209	144	249	196	163	222	244	211	186	212	132	171	224	219
AL008128	LUP	180	200	209	136	249	196	163	222	244	211	186	209	132	171	208	219
AL008130	LUP	162	200	107	136	240	190	163	222	232	179	186	209	132	171	208	219
AL008147	LUP	0	200	107	176	0	190	163	207	244	211	182	209	134	171	234	237
AL008172	LUP	180	200	209	144	249	196	163	222	244	211	186	209	132	171	208	219
AL008197	LUP	180	200	209	144	249	196	157	210	244	211	186	212	132	171	208	219
AL008199	LUP	180	200	209	136	249	196	163	222	244	211	186	209	132	0	0	0
AL008219	LUP	195	200	0	144	249	196	163	0	244	211	186	0	132	171	208	219
AL008220	LUP	162	200	107	136	240	190	163	222	232	179	186	209	132	171	208	219
AL008225	LUP	195	200	218	0	243	196	160	0	208	195	0	194	148	0	0	219
AL008245	LUP	180	200	209	136	249	196	163	222	244	211	186	197	132	171	208	219
AL008247	LUP	180	200	209	136	249	196	163	222	244	211	186	209	132	171	208	219
AL008257	LUP	0	206	113	136	243	193	163	222	208	0	186	0	128	171	206	219
AL008260	LUP	180	200	113	144	249	196	163	219	244	211	0	212	132	171	208	219
AL008272	LUP	180	200	209	144	249	196	163	222	244	211	186	212	132	171	208	219
AL008274	LUP	180	200	209	144	249	196	163	222	244	211	186	212	132	171	208	219
AL008275	LUP	180	200	209	136	249	196	0	222	244	211	186	209	132	171	208	219
AL010096	LUP	195	200	209	0	249	199	0	213	244	211	186	209	0	171	0	219
AL010104	LUP	162	200	107	176	240	190	163	207	244	211	182	194	134	171	234	237
AL010106	LUP	165	206	113	136	249	193	163	216	244	171	186	194	128	171	206	219
AL010184	LUP	162	200	113	144	249	196	163	222	244	191	186	194	132	171	208	219
AL010203	LUP	201	194	119	160	258	199	172	207	0	199	186	200	128	171	206	259
AL010209	LUP	162	200	113	144	243	196	169	210	241	191	186	194	134	171	234	237
AL010443	LUP	195	0	119	144	234	217	163	0	0	211	194	0	0	171	216	0
AL010564	LUP	180	200	119	152	258	190	163	0	244	215	186	200	134	171	234	237
AL010619	LUP	180	200	209	144	249	196	163	222	244	211	186	212	132	171	208	219
AL010652	LUP	165	206	113	136	243	193	163	222	208	183	186	194	128	171	206	219
AL010653	LUP	180	200	209	144	249	196	0	222	244	211	186	212	132	171	208	219
AL010704	LUP	180	200	209	144	249	196	163	222	244	211	186	212	132	171	208	219
AL010845	LUP	195	200	122	148	219	0	163	0	244	211	186	209	148	0	208	0
AL010848	LUP	180	200	209	144	249	196	163	222	244	211	186	212	132	171	208	219
AL010852	LUP	195	200	209	144	249	196	163	0	244	211	186	209	132	171	208	219
AL010883	LUP	195	200	209	144	249	199	0	0	244	187	186	191	132	171	208	219
AL010933	LUP	195	0	209	144	249	196	0	0	244	211	0	212	0	171	0	219
AL010948	LUP	180	200	209	144	219	217	163	0	244	211	186	0	132	0	208	237
AL010965	LUP	180	200	107	144	243	193	163	0	244	0	0	215	132	171	208	0
AL010966	LUP	180	200	209	144	249	196	163	222	244	211	186	212	132	171	208	219
AL010982	LUP	162	200	107	176	240	190	163	0	0	0	0	194	134	171	234	237
AL010990	LUP	195	200	107	144	249	217	0	0	244	211	186	215	132	171	208	219
AL012835	LUP	195	200	209	144	249	196	163	0	244	211	186	212	132	171	208	219
AL012862	LUP	195	200	209	144	249	196	163	0	244	211	186	212	132	171	208	219
AL012891	LUP	180	200	209	132	249	196	163	222	244	211	186	209	132	171	208	219
AL012931	LUP	180	200	209	144	249	196	163	222	244	211	186	212	132	171	0	219
AL012945	LUP	195	200	0	160	249	196	163	0	241	211	186	212	132	171	208	219
AL013148	LUP	180	200	209	144	249	196	163	222	244	211	186	212	132	171	208	219
AL013182	LUP	180	200	209	144	249	196	163	222	244	211	186	212	132	171	208	219
AL013267	LUP	180	200	209	144	249	196	157	213	244	211	186	212	132	171	208	219
AL013365	LUP	195	200	209	144	249	196	163	0	244	211	186	212	132	171	208	219
AL013384	LUP	180	200	209	144	249	196	163	222	244	211	186	209	132	171	208	219
AL013386	LUP	180	200	209	144	249	196	163	222	244	211	186	212	132	171	208	219
AL013387	LUP	180	200	209	144	249	196	163	222	244	211	186	212	132	171	208	219
AL013442	LUP	195	200	137	136	0	196	163	222	244	211	186	0	0	0	0	0
AL013463	LUP	180	200	209	136	249	196	163	222	244	211	186	209	132	171	208	219
AL013464	LUP	195	197	209	144	0	196	163	222	244	211	186	212	132	171	208	219
AL013573	LUP	195	197	206	144	249	196	163	0	244	211	186	212	0	171	208	219
AL013587	LUP	165	209	119	168	234	190	169	225	229	179	194	203	134	167	198	237
AL013602	LUP	195	203	212	144	249	196	163	0	244	211	186	212	132	171	208	219
AL013636	LUP	165	206	113	136	243	193	163	222	208	183	186	194	128	171	206	219
AL013639	LUP	195	0	119	0	0	217	0	0	244	211	0	0	0	183	198	219
AL013675	LUP	195	209	113	0	243	217	157	0	244	183	0	179	134	0	0	0
AL013681	LUP	162	200	113	144	243	199	169	213	241	191	186	194	134	171	234	237
AL013685	LUP	180	200	206	144	243	196	163	222	244	215	186	212	132	171	208	219
AL013706	LUP	195	200	209	144	249	196	163	0	244	0	186	212	132	171	208	219
AL013708	LUP	162	200	107	136	240	190	163	222	232	179	186	209	132	171	208	219
AL013718	LUP	180	200	209	136	249	196	163	222	244	211	186	209	132	171	208	219
AL015437	LUP	180	200	209	136	243	196	163	222	244	211	186	209	132	171	0	219
AL015455	LUP	195	200	104	136	249	196	169	237	241	183	182	197	0	165	218	219
AL015466	LUP	159	194	116	160	243	199	148	207	229	195	186	194	128	171	206	219
AL015555	LUP	162	200	107	176	240	196	163	207	244	211	186	194	134	171	234	237
AL015576	LUP	180	200	209	144	243	196	163	222	244	211	186	212	132	171	208	219
AL015596	LUP	180	200	209	160	249	196	163	0	244	211	0	0	154	0	218	219
AL015615	LUP	201	200	113	144	243	199	169	0	241	195	186	200	134	0	234	237
AL015620	LUP	180	200	209	144	249	196	163	222	0	211	186	212	132	171	208	219
AL015625	LUP	180	200	209	144	249	196	163	222	244	211	186	212	132	0	0	0
AL015640	LUP	0	0	0	0	0	0	0	0	0	0	0	0	0	0	0	0
AL015664	LUP	180	200	209	144	249	196	163	219	244	211	186	212	132	0	208	219
AL015692	LUP	180	200	119	168	0	196	163	0	244	211	186	197	132	171	218	219
AL015712	LUP	165	206	113	136	243	193	163	0	208	211	186	194	128	171	206	219
AL015722	LUP	162	200	107	176	240	196	163	207	244	211	186	194	134	171	234	237
AL015801	LUP	180	200	209	168	249	196	163	0	244	211	182	209	156	171	0	219
AL015804	LUP	180	200	209	168	249	196	163	237	244	211	186	197	156	171	216	219
AL015808	LUP	180	200	209	144	249	196	163	222	244	211	186	209	132	171	208	219
AL015832	LUP	162	200	107	144	243	199	169	222	241	195	186	200	128	0	206	219
AL015885	LUP	162	200	107	176	240	190	163	207	244	211	182	194	134	171	234	237
AL015890	LUP	180	200	209	144	249	196	163	222	244	211	186	212	132	171	208	219
AL015916	LUP	165	200	113	136	249	190	163	207	244	211	186	209	132	171	208	219
AL015951	LUP	195	0	209	0	219	0	0	0	244	0	186	0	132	171	0	219
AL015954	LUP	198	200	0	168	0	196	169	0	232	0	182	200	0	0	234	0
AL015961	LUP	195	200	209	136	249	0	163	0	244	0	186	209	132	0	0	219
AL016005	LUP	195	197	122	168	0	196	163	0	244	183	0	0	132	0	0	0
AL016012	LUP	195	200	104	168	0	199	163	0	244	183	182	197	0	187	216	259
AL016052	LUP	162	200	107	176	240	190	163	207	244	211	182	194	134	171	234	237
AL016065	LUP	195	200	113	144	243	199	169	0	244	191	186	194	128	171	206	219
AL016146	LUP	180	200	209	144	249	196	163	0	244	0	186	212	132	0	208	219
AL016180	LUP	165	206	113	136	243	193	169	207	208	183	182	0	134	171	234	237
AL016186	LUP	162	200	107	176	240	190	163	207	244	211	182	194	134	171	234	237
AL016187	LUP	165	206	113	136	243	193	169	0	208	183	182	194	134	171	234	237
AL016208	LUP	180	200	209	136	249	196	163	222	244	211	186	209	132	171	0	219
AL016213	LUP	195	197	104	144	0	196	163	222	0	0	186	215	132	171	208	219
AL016232	LUP	0	200	209	144	249	196	163	222	244	179	186	209	132	171	218	219
AL016235	LUP	180	200	209	144	249	196	163	222	244	211	186	212	132	171	208	219
AL016267	LUP	195	197	209	144	249	196	172	0	244	211	186	215	132	171	0	219
AL016276	LUP	162	200	107	176	249	196	163	222	244	211	182	194	132	171	208	219
AL016285	LUP	0	206	113	136	0	193	163	222	208	0	186	0	132	171	206	219
AL016289	LUP	165	206	113	136	249	190	163	207	241	199	182	194	128	171	206	219
AL016291	LUP	195	206	113	136	249	0	169	219	244	171	186	194	128	171	0	219
AL016299	LUP	180	200	209	136	249	196	163	222	244	211	186	209	132	171	208	219
AL016304	LUP	180	200	107	144	240	190	163	207	244	211	182	194	132	171	208	219
AL016311	LUP	162	200	107	144	240	196	163	207	244	211	182	209	132	171	208	219
AL016315	LUP	180	200	209	144	249	196	163	222	244	211	186	212	132	0	0	0
AL016317	LUP	180	200	209	144	249	196	148	222	244	211	186	212	132	171	208	0
AL016318	LUP	186	200	209	144	0	196	163	0	0	211	186	0	0	0	0	219
AL016320	LUP	195	197	209	144	249	196	163	222	244	211	186	212	132	171	208	219
AL016326	LUP	165	209	119	144	249	196	163	213	244	211	186	212	132	171	208	219
AL016328	LUP	162	200	107	144	240	0	163	207	244	211	182	209	132	171	208	219
AL016331	LUP	159	194	116	160	243	199	148	207	229	195	186	194	128	171	194	219
AL016332	LUP	195	197	209	0	219	196	163	222	244	211	0	212	132	0	208	0
AL016336	LUP	186	200	209	144	249	196	163	222	244	0	186	221	132	171	208	219
AL018137	LUP	180	200	209	136	249	196	163	222	208	211	186	209	132	171	208	219
AL018177	LUP	180	200	209	144	249	196	163	222	244	211	186	212	132	171	208	219
AL018182	LUP	162	200	107	144	240	190	163	207	244	211	186	209	132	171	208	219
AL018189	LUP	0	200	0	0	0	0	0	222	0	0	0	0	128	0	0	0
AL018216	LUP	0	0	0	0	0	0	0	0	0	0	0	0	0	0	0	0
AL018252	LUP	195	200	0	136	0	0	178	0	0	211	0	212	132	0	0	219
AL018256	LUP	153	203	110	0	249	196	148	0	208	191	0	200	134	167	198	237
AL018260	LUP	180	200	209	144	249	196	163	222	244	211	186	212	132	171	208	219
AL018261	LUP	162	194	113	144	243	199	169	210	0	191	186	194	134	0	234	237
AL018266	LUP	180	200	209	144	0	196	163	222	244	0	186	212	132	171	208	219
AL018285	LUP	180	206	113	144	249	193	163	222	244	211	186	212	132	171	208	219
AL018295	LUP	162	200	107	136	240	190	163	222	232	179	186	209	132	171	208	219
AL018310	LUP	180	200	215	136	249	196	163	222	0	211	186	209	132	171	208	219
AL018331	LUP	162	200	107	144	240	196	163	207	244	211	186	209	132	171	208	219
AL018335	LUP	180	200	209	144	249	196	163	222	244	211	186	212	132	171	208	219
AL018366	LUP	162	200	113	176	243	190	169	213	241	191	186	194	134	171	234	237
AL018384	LUP	180	200	209	144	249	196	163	222	0	211	186	212	132	171	208	219
AL018390	LUP	180	200	209	144	249	196	163	222	244	211	186	212	132	171	208	219
AL018441	LUP	180	0	0	144	249	196	163	0	208	0	186	209	0	0	208	219
AL018506	LUP	183	209	0	0	0	0	0	0	0	0	0	0	0	0	204	0
AL018524	LUP	180	203	209	168	249	196	163	219	0	211	186	200	156	171	216	221
AL018525	LUP	180	200	209	168	249	196	169	237	241	183	182	209	132	171	208	219
AL018548	LUP	0	206	0	0	0	0	160	0	0	0	0	0	128	0	208	0
AL018558	LUP	0	0	0	0	0	0	0	0	0	0	0	0	0	0	234	0
AL018560	LUP	165	206	113	136	243	193	163	222	208	183	186	194	128	171	206	219
AL018589	LUP	0	0	0	0	0	0	0	0	0	0	0	0	0	0	0	0
AL018609	LUP	180	0	119	144	249	196	163	222	229	211	186	194	132	171	208	219
AL018630	LUP	180	200	209	136	249	196	163	222	244	211	186	209	132	171	208	219
AL018635	LUP	0	0	0	136	0	0	0	0	0	0	0	0	0	0	0	0
AL018641	LUP	0	194	119	0	0	0	0	0	0	0	0	0	0	0	0	0
AL018664	LUP	0	0	0	0	0	0	0	0	0	0	0	0	130	0	0	0
AL018670	LUP	0	209	0	136	0	0	0	204	208	0	0	0	0	0	0	0
AL018673	LUP	0	0	0	144	0	190	163	0	0	0	0	0	128	0	0	0
AL018682	LUP	180	200	116	144	246	208	169	201	238	207	190	191	170	171	208	229
AL018684	LUP	165	206	113	136	258	193	163	222	208	183	186	194	128	171	206	219
AL018703	LUP	180	200	104	0	261	196	163	222	244	211	186	212	132	171	208	219
AL018725	LUP	153	203	110	144	249	193	148	219	0	183	186	194	128	171	0	219
AL018739	LUP	153	203	110	136	243	193	148	222	208	183	182	194	128	171	206	219
AL018757	LUP	162	200	116	144	0	199	169	213	238	183	190	191	0	171	208	0
AL018774	LUP	180	200	209	144	249	196	163	222	244	211	186	212	132	171	208	219
AL018788	LUP	180	200	209	160	249	193	169	237	241	183	182	197	128	171	216	219
AL018840	LUP	165	206	113	136	243	193	163	222	208	183	186	0	128	171	206	219
AL018845	LUP	162	200	116	144	249	211	169	201	238	183	190	191	128	171	208	229
AL018860	LUP	162	200	107	144	240	190	163	207	244	211	186	209	128	171	208	219
AL018869	LUP	180	200	209	144	249	196	163	222	244	211	186	212	132	171	208	219
AL018870	LUP	153	203	110	144	249	193	163	222	208	183	186	200	134	167	198	237
AL018871	LUP	162	206	113	136	255	187	148	201	208	179	0	191	128	171	206	229
AL018874	LUP	162	200	107	144	249	196	163	222	244	191	186	194	132	171	208	219
AL018875	LUP	180	200	209	136	249	196	163	222	244	211	186	212	132	171	208	219
AL018876	LUP	159	194	116	160	258	199	148	207	229	195	186	194	128	171	206	219
AL018895	LUP	180	200	209	144	249	196	163	222	244	211	186	212	132	171	208	219
AL018896	LUP	0	203	0	0	0	0	163	222	0	0	0	0	128	0	204	0
AL018897	LUP	180	200	209	136	249	196	163	222	244	211	186	209	132	171	208	219
AL018900	LUP	153	203	110	136	249	196	148	237	0	0	0	200	0	167	198	0
AL018902	LUP	180	200	209	0	0	196	163	222	0	211	186	209	128	171	208	0
AL018907	LUP	180	200	209	144	249	196	163	222	244	211	186	212	132	171	208	219
AL018937	LUP	180	200	209	144	249	196	163	222	244	211	186	212	132	171	208	219
AL018944	LUP	162	200	104	144	243	199	169	213	241	191	186	194	134	171	234	237
AL018950	LUP	153	203	110	144	249	196	148	222	208	191	182	200	134	167	198	237
AL018951	LUP	162	200	116	144	249	190	148	201	208	183	186	191	128	171	206	219
AL018962	LUP	162	200	116	144	249	211	163	201	244	183	186	191	170	171	208	229
AL018966	LUP	174	200	107	136	240	208	178	201	232	179	182	209	132	171	210	219
AL018979	LUP	153	206	113	144	243	196	148	222	208	183	186	194	128	167	198	219
AL018980	LUP	180	200	209	144	249	196	163	213	244	211	182	194	0	167	210	219
AL018986	LUP	153	200	110	144	249	196	148	222	208	191	182	200	134	167	198	237
AL018991	LUP	0	206	113	136	243	193	163	222	208	183	186	194	128	171	206	219
AL018992	LUP	165	206	113	136	243	193	163	222	208	0	186	194	128	171	206	219
AL018993	LUP	165	206	113	136	243	193	163	222	208	183	186	194	128	171	206	219
AL019008	LUP	0	0	0	136	0	193	0	213	232	0	182	0	0	0	198	237
AL019023	LUP	0	0	0	0	0	0	0	222	0	0	0	0	132	0	208	0
AL019025	LUP	180	200	209	144	249	196	0	0	244	211	0	212	132	0	0	0
AL019027	LUP	162	200	113	144	243	199	169	213	241	191	186	194	134	171	234	237
AL020751	LUP	153	203	110	144	249	196	148	222	208	191	182	200	134	167	198	237
AL020783	LUP	165	206	113	136	243	193	163	0	208	183	186	194	128	171	206	0
AL020844	LUP	180	200	209	144	249	196	163	222	244	211	186	212	132	171	208	219
AL020852	LUP	153	203	110	144	0	196	148	222	208	191	182	200	134	167	198	237
AL020965	LUP	180	200	209	144	249	196	163	222	244	211	186	212	132	171	208	219
AL020966	LUP	162	200	107	176	240	190	163	207	244	211	186	209	132	171	208	219
AL020980	LUP	195	206	209	136	243	193	169	207	244	183	0	194	134	0	234	237
AL020998	LUP	174	0	104	136	243	193	169	0	0	183	0	194	134	171	234	237
AL021004	LUP	162	200	116	136	246	196	169	201	0	183	186	197	134	0	198	237
AL021024	LUP	165	209	119	144	240	193	169	207	244	211	186	212	132	171	208	219
AL021032	LUP	162	200	107	144	240	196	163	207	241	211	182	194	134	171	216	219
AL021036	LUP	162	200	107	136	0	190	0	0	0	179	0	209	0	0	0	219
AL021070	LUP	162	200	113	144	249	196	163	222	241	191	186	194	134	171	234	237
AL021088	LUP	195	200	0	144	249	196	163	0	244	211	186	212	132	171	208	219
AL021186	LUP	162	200	107	144	249	196	163	237	244	211	182	197	156	171	216	219
AL021201	LUP	180	200	209	144	249	196	163	222	244	211	186	212	132	171	208	219
AL021259	LUP	180	200	209	144	249	196	163	222	244	211	186	212	132	171	208	219
AL021278	LUP	180	200	209	144	249	196	163	222	244	211	186	209	132	171	208	219
AL021305	LUP	180	200	0	144	249	196	163	222	244	211	186	212	132	171	208	219
AL021328	LUP	162	200	116	136	246	196	169	201	238	183	186	197	134	167	198	237
AL021403	LUP	162	200	107	136	240	190	163	222	232	179	186	209	132	171	208	219
AL021405	LUP	195	0	113	0	0	0	169	0	241	191	186	212	134	171	234	237
AL021408	LUP	180	200	209	144	249	196	163	222	244	211	186	212	132	171	208	219
AL021413	LUP	162	200	113	144	243	199	169	213	241	191	186	194	134	171	234	237
AL021414	LUP	165	206	113	136	243	193	163	222	208	183	186	194	128	171	206	219
AL021421	LUP	165	206	113	0	267	193	148	210	241	219	186	203	134	167	198	237
AL021429	LUP	180	200	209	144	249	196	163	222	244	211	186	212	132	171	208	219
AL021441	LUP	180	200	104	144	0	208	169	0	238	195	0	191	0	0	0	0
AL021461	LUP	180	200	116	144	246	208	169	201	238	207	190	191	170	171	208	229
AL021486	LUP	165	206	113	160	252	196	0	210	244	211	0	0	132	171	208	219
AL021507	LUP	162	200	200	160	267	196	169	210	241	211	186	209	132	171	208	219
AL021568	LUP	180	200	209	136	249	196	163	222	244	211	186	209	132	171	208	219
AL021571	LUP	180	200	209	136	249	196	163	222	244	211	186	209	132	171	208	219
AL021577	LUP	180	200	209	136	249	196	163	222	244	0	186	212	132	171	0	219
AL023231	LUP	180	200	0	136	0	196	163	222	244	211	186	209	132	171	206	219
AL023246	LUP	180	200	209	144	0	196	163	222	0	211	186	212	132	171	208	219
AL023269	LUP	162	200	107	136	240	190	163	222	232	179	186	209	132	171	208	219
AL023291	LUP	195	0	0	160	0	196	163	0	241	211	0	0	0	0	196	0
AL023352	LUP	180	200	209	0	249	196	163	222	244	211	186	212	132	171	208	219
AL023355	LUP	153	0	110	144	249	196	148	222	0	191	182	200	134	167	198	237
AL023424	LUP	180	200	209	160	249	0	163	222	0	211	186	212	128	0	208	219
AL023431	LUP	162	200	113	144	0	196	181	222	241	191	0	212	132	171	208	219
AL023444	LUP	162	200	113	144	249	196	163	222	241	191	186	212	132	171	208	219
AL023447	LUP	153	206	0	0	0	0	0	0	0	0	0	0	128	0	0	219
AL023475	LUP	0	200	209	0	249	0	163	0	0	211	186	0	128	0	0	0
AL023483	LUP	195	0	0	160	258	199	148	207	0	195	186	0	128	171	206	219
AL023514	LUP	180	200	209	144	249	196	163	222	244	211	186	212	132	171	208	219
AL023541	LUP	162	200	113	144	249	196	163	222	241	191	186	212	132	171	208	219
AL023575	LUP	0	0	0	0	0	196	151	249	208	0	0	0	128	0	0	0
AL023582	LUP	180	200	209	136	249	196	163	222	244	211	186	209	132	171	208	219
AL023606	LUP	153	203	110	136	243	193	148	222	208	191	186	194	128	171	206	219
AL023618	LUP	0	0	116	136	246	208	169	201	238	0	0	0	0	167	0	0
AL023630	LUP	180	200	209	136	249	196	163	222	244	211	186	209	132	171	208	219
AL023661	LUP	159	194	119	144	249	208	148	222	244	179	182	194	134	167	210	219
AL023728	LUP	180	200	209	144	249	196	163	222	244	211	186	212	132	171	208	219
AL023756	LUP	162	200	107	176	240	190	163	207	244	211	182	194	134	171	234	237
AL023757	LUP	180	200	209	144	249	196	163	222	244	211	186	212	132	171	208	219
AL023799	LUP	0	0	0	0	0	0	0	0	0	0	0	0	0	0	208	219
AL023811	LUP	0	0	0	0	0	0	0	0	0	0	0	0	0	0	0	0
AL023836	LUP	162	200	107	128	240	196	163	0	244	0	0	0	132	171	0	219
AL023837	LUP	159	194	119	144	249	199	163	207	244	179	182	194	134	167	210	219
AL023865	LUP	153	203	110	136	243	193	148	222	208	191	186	194	128	171	234	219
AL023867	LUP	0	0	0	136	249	196	163	201	0	0	0	0	0	0	0	0
AL023887	LUP	162	200	107	176	240	190	163	207	244	211	182	194	134	171	234	237
AL023937	LUP	162	0	0	0	0	0	0	0	0	0	0	0	128	171	0	0
AL024010	LUP	180	200	209	136	249	193	0	222	0	211	0	209	0	171	208	219
AL024019	LUP	0	200	200	136	258	193	169	210	241	211	186	209	132	171	208	219
AL024038	LUP	180	200	209	136	249	196	163	222	244	211	186	209	132	171	208	219
AL024039	LUP	162	200	113	144	243	199	169	213	241	191	186	194	134	171	234	237
AL024040	LUP	180	200	209	144	249	196	163	222	0	211	186	212	132	171	208	219
AL024043	LUP	159	194	116	160	258	199	148	207	229	195	186	194	128	171	206	219
AL025640	LUP	180	200	209	136	249	196	163	222	0	211	186	209	132	171	208	219
AL025678	LUP	165	200	107	0	0	0	157	207	244	211	182	0	134	0	234	237
AL025685	LUP	195	0	119	0	0	0	163	0	244	0	0	194	0	0	0	0
AL025719	LUP	180	200	209	144	249	196	163	222	244	211	186	212	132	171	208	219
AL025728	LUP	162	200	107	144	240	196	163	207	244	211	186	209	132	171	208	219
AL025736	LUP	159	0	104	0	0	0	0	0	208	191	186	200	134	167	198	0
AL025762	LUP	159	194	116	160	0	199	148	207	0	195	0	0	126	0	0	215
AL025763	LUP	180	200	0	0	0	0	0	0	0	0	186	0	128	171	208	0
AL025765	LUP	165	206	113	136	255	193	157	213	232	183	182	203	134	167	198	237
AL025778	LUP	165	206	113	160	243	193	163	207	0	195	186	194	128	171	206	219
AL025779	LUP	159	194	119	144	258	208	163	222	244	179	182	194	134	167	210	219
AL025837	LUP	162	200	107	144	240	196	163	207	244	0	182	209	132	171	208	219
AL025908	LUP	165	206	113	144	243	193	163	222	244	211	186	194	128	171	206	219
AL025933	LUP	162	200	107	136	240	190	163	222	232	179	186	209	132	171	208	219
AL025951	LUP	0	0	0	144	0	0	0	0	0	0	0	0	0	0	0	0
AL025978	LUP	162	200	113	0	243	190	169	213	241	0	186	194	134	171	234	237
AL025981	LUP	0	0	0	0	0	0	0	0	0	0	0	0	0	0	0	0
AL025991	LUP	180	200	209	136	249	196	163	222	244	211	186	209	132	171	208	219
AL026051	LUP	0	0	0	0	0	196	163	0	0	0	186	0	132	171	208	219
AL026070	LUP	177	200	0	0	249	0	163	0	0	211	186	0	0	0	0	219
AL026077	LUP	180	200	209	144	249	196	163	222	244	211	186	212	132	171	208	219
AL026107	LUP	0	0	0	0	0	0	0	0	208	0	0	0	0	0	0	0
AL026109	LUP	159	194	119	144	243	208	163	222	244	179	182	194	134	167	210	219
AL026150	LUP	159	200	143	136	249	208	157	222	241	179	182	200	134	167	198	237
AL026159	LUP	162	200	107	144	240	196	163	207	244	211	186	209	132	171	208	219
AL026177	LUP	195	206	113	136	255	193	157	213	0	183	182	203	134	167	198	237
AL026183	LUP	159	194	119	144	258	208	163	222	244	179	182	194	134	167	210	219
AL026216	LUP	162	200	107	144	249	196	163	237	244	211	182	197	158	171	216	219
AL026218	LUP	180	200	203	160	267	196	163	222	241	211	186	212	132	171	208	219
AL026236	LUP	0	0	0	0	0	0	0	0	0	195	0	194	128	171	0	229
AL026249	LUP	0	0	0	0	0	0	157	0	0	0	0	0	0	0	0	0
AL026258	LUP	180	200	209	144	249	196	163	222	244	211	186	212	132	171	208	219
AL026275	LUP	171	194	119	0	0	208	0	0	244	0	0	0	0	0	210	219
AL026287	LUP	162	200	113	144	243	199	163	219	226	211	186	212	132	171	208	219
AL026317	LUP	162	200	107	144	240	190	163	207	244	211	186	209	132	171	208	219
AL026321	LUP	180	200	209	136	249	196	163	222	244	211	186	209	132	171	208	219
AL026366	LUP	162	200	107	136	240	190	163	222	232	179	186	209	132	171	208	219
AL026381	LUP	162	200	107	144	240	190	163	207	244	211	186	209	132	171	208	219
AL026382	LUP	162	200	107	144	240	190	169	207	238	211	190	209	132	171	208	219
AL026415	LUP	162	206	113	144	240	190	148	210	208	179	186	209	128	171	206	219
AL026440	LUP	180	200	209	144	249	196	163	222	244	211	186	212	132	171	208	219
AL026453	LUP	159	194	116	160	258	199	148	207	229	195	186	194	128	171	206	219
PL000098	LUP	165	206	113	136	0	193	163	222	208	183	186	194	128	0	206	219
PL000115	LUP	162	200	107	136	240	190	163	222	232	179	186	209	132	171	208	219
PL000802	LUP	180	200	209	136	249	196	163	222	244	211	186	209	132	171	208	219
PL000808	LUP	162	200	107	176	240	196	163	222	244	211	182	212	132	171	208	219
PL000809	LUP	159	194	116	160	249	199	148	207	229	195	186	194	128	171	206	219
PL000822	LUP	180	200	209	144	249	196	163	222	244	211	186	212	132	171	208	219
PL000825	LUP	180	200	209	136	249	196	163	222	244	211	186	209	132	171	208	219
PL000835	LUP	180	200	209	136	249	196	163	222	244	211	186	212	132	171	208	219
PL000837	LUP	165	206	113	144	267	199	0	210	241	191	0	194	128	171	234	219
PL000840	LUP	0	0	0	0	0	0	0	0	0	0	0	0	0	0	0	0
PL000842	LUP	162	200	116	144	249	211	169	201	238	183	190	191	170	171	208	229
PL000843	LUP	180	200	209	144	249	196	163	222	244	211	186	209	132	171	208	219
PL000844	LUP	0	0	0	0	0	0	0	0	0	0	0	0	0	0	0	0
PL000845	LUP	195	206	113	144	249	193	148	222	208	191	0	200	128	171	206	219
PL000850	LUP	180	200	209	136	249	196	163	222	244	211	186	209	132	171	208	219
PL000851	LUP	180	200	209	144	249	196	163	222	244	211	186	212	132	171	208	219
PL000860	LUP	174	200	107	136	240	190	178	201	232	179	186	209	132	171	208	219
PL000862	LUP	165	206	113	136	249	196	163	222	244	183	186	194	128	171	206	219
PL000953	LUP	165	206	113	160	267	193	148	210	241	219	186	203	134	167	198	237
PL000958	LUP	162	200	113	144	249	196	163	222	241	191	186	212	132	171	208	219
PL000963	LUP	162	206	113	144	243	199	169	213	241	191	186	200	134	173	234	237
PL000968	LUP	180	200	0	144	249	196	163	222	232	211	186	212	132	171	208	219
PL000971	LUP	180	200	209	144	249	196	163	222	244	211	186	212	132	171	208	219
PL000976	LUP	162	200	113	144	243	199	169	213	241	191	186	194	134	171	234	237
PL000980	LUP	180	200	209	136	249	196	163	222	244	211	186	209	132	171	208	219
PL000983	LUP	162	200	113	144	243	199	169	213	241	191	186	194	134	171	234	237
PL001036	LUP	162	200	113	144	249	196	163	222	241	191	186	212	132	171	208	219
PL001040	LUP	180	200	209	160	267	196	169	222	244	211	186	212	132	171	208	219
PL001050	LUP	162	200	107	144	240	190	163	207	244	211	186	209	132	171	208	219
PL001051	LUP	0	200	209	144	249	196	163	222	241	211	186	209	132	171	208	219
PL001052	LUP	180	200	209	144	249	196	163	222	241	211	186	209	132	171	208	219
PL001131	LUP	162	200	116	136	234	208	163	204	238	183	186	194	134	171	234	237
PL001156	LUP	162	200	203	144	249	196	163	222	244	211	186	212	132	171	208	219
PL001165	LUP	159	194	116	160	258	199	148	207	229	195	186	194	128	171	206	219
PL001171	LUP	162	200	107	144	240	190	163	207	244	211	186	209	132	171	208	219
PL001172	LUP	162	200	107	144	240	196	163	207	244	211	186	209	132	171	208	219
PL001173	LUP	165	206	113	144	243	193	163	222	244	211	186	194	128	171	206	219
AVA00003	STE	195	200	143	136	240	208	157	222	241	179	182	0	134	0	234	0
AVA00016	STE	165	209	107	136	249	193	169	207	232	183	186	212	132	171	208	219
AVA00030	STE	162	200	107	136	255	193	169	219	232	179	182	194	128	171	206	219
AVA00031	STE	165	209	119	144	249	199	163	219	232	179	182	212	134	167	212	0
AVA00032	STE	162	200	107	136	255	193	169	219	232	179	0	212	132	171	208	219
AVA00036	STE	162	200	107	136	255	193	169	219	232	183	182	194	128	167	198	219
AVA00049	STE	162	200	107	136	255	193	166	219	232	183	186	194	128	171	206	219
AVA00051	STE	165	206	113	136	243	193	163	219	208	183	186	194	128	171	206	219
AVA00057	STE	159	200	143	136	249	208	0	0	0	179	182	200	134	167	0	237
AVA00058	STE	165	209	119	144	249	199	163	219	232	179	182	194	134	167	210	219
AVA00065	STE	195	0	104	0	0	0	0	0	0	211	0	0	0	0	234	0
AVA00070	STE	180	200	212	144	249	196	0	0	238	183	182	185	134	167	210	0
AVA00075	STE	162	200	107	136	255	193	169	219	232	179	182	194	128	171	206	219
AVA00076	STE	180	200	206	136	240	190	163	237	244	211	182	200	134	167	234	237
AVA00079	STE	195	0	119	136	249	193	0	222	0	171	186	194	128	171	208	219
AVA00090	STE	165	209	119	136	249	193	166	207	232	183	186	212	132	171	208	219
AVA00102	STE	162	200	107	136	255	193	163	222	232	183	186	194	128	171	206	219
AVA00117	STE	165	209	119	136	249	193	169	207	244	171	186	212	132	171	208	219
AVA00133	STE	159	200	143	136	240	190	181	222	241	179	182	200	134	167	198	237
AVA00135	STE	162	200	107	136	255	193	169	216	232	179	182	194	128	171	206	219
AVA00168	STE	180	200	209	144	255	0	163	0	238	183	182	0	134	0	210	219
AVA00170	STE	0	0	0	144	0	0	0	0	0	0	0	0	0	171	0	0
AVA00179	STE	165	209	113	136	243	193	169	207	208	191	186	200	132	171	234	0
AVA00180	STE	162	200	107	176	234	193	163	207	229	183	182	197	134	171	234	219
AVA00188	STE	195	209	119	136	249	193	169	207	244	171	186	212	132	171	208	219
AVA00193	STE	162	200	107	136	255	193	169	219	232	179	182	194	128	171	0	219
AVA00198	STE	159	200	143	136	240	208	157	207	241	211	182	200	134	167	234	237
AVA00240	STE	162	200	107	136	258	193	166	207	232	183	186	197	134	171	234	237
AVA00246	STE	159	200	104	136	240	190	157	222	244	211	182	200	134	167	234	0
AVA00251	STE	180	200	104	136	243	193	163	0	208	0	0	0	128	0	206	219
AVA00269	STE	195	0	107	136	255	193	169	219	244	183	186	194	0	0	0	0
AVA00273	STE	0	209	119	136	240	208	169	207	241	179	182	0	132	171	0	0
AVA00275	STE	162	200	107	144	240	196	163	237	238	183	182	200	134	167	198	237
AVA00299	STE	162	200	116	136	249	193	163	219	232	179	182	194	128	167	210	219
AVA00305	STE	165	206	113	136	243	193	163	222	208	183	186	194	128	171	206	219
AVA00312	STE	165	209	119	0	249	193	169	207	244	171	186	212	132	171	208	219
AVA00322	STE	165	209	0	0	249	193	0	219	232	0	186	0	128	0	0	0
AVA00325	STE	162	200	0	136	255	193	166	219	232	183	186	194	128	171	206	219
AVA00357	STE	162	200	113	136	255	193	163	0	232	183	186	194	128	171	206	219
AVA00409	STE	162	200	107	136	249	208	157	207	244	179	182	200	134	167	198	237
AVA00413	STE	162	200	107	136	255	193	169	219	232	179	0	194	128	171	206	219
AVA00424	STE	162	200	119	136	255	193	169	0	0	179	0	194	128	171	206	219
AVA00440	STE	162	206	113	136	243	193	0	222	208	183	182	194	128	171	206	219
AVA00461	STE	162	200	107	136	255	193	169	219	232	183	182	194	128	171	206	219
AVA00509	STE	162	200	107	136	0	193	166	207	232	183	186	194	128	171	206	219
AVA00537	STE	159	200	143	144	240	190	163	237	241	179	182	200	134	167	198	237
AVA00538	STE	159	200	143	136	249	208	157	222	241	179	182	200	134	167	198	237
AVA00559	STE	162	200	104	136	255	193	166	219	232	183	186	194	128	171	206	219
AVA00586	STE	162	200	107	136	255	193	169	219	232	179	182	212	132	171	208	219
AVA00603	STE	162	200	107	136	252	193	166	207	232	0	186	0	134	171	0	237
AVA00625	STE	165	209	119	136	249	193	166	207	244	171	186	212	132	171	208	219
AVA00636	STE	180	200	206	144	240	196	163	237	238	183	182	200	134	167	200	237
AVA00637	STE	162	200	107	136	255	193	166	219	232	183	186	194	0	0	206	219
AVA00644	STE	165	0	119	128	249	193	169	207	0	171	186	212	132	171	208	219
AVA00657	STE	180	200	206	144	240	190	163	237	232	179	182	200	134	167	198	237
AVA00661	STE	162	200	107	0	243	193	163	207	232	183	182	194	132	171	206	219
AVA00685	STE	165	206	113	136	243	193	163	222	208	183	186	194	128	171	206	219
AVA00688	STE	165	206	113	136	243	193	163	222	208	183	186	194	128	171	206	219
AVA00693	STE	162	200	107	136	258	193	0	207	232	0	186	0	134	0	234	237
AVA00703	STE	165	209	119	176	258	199	169	219	232	179	186	197	134	171	234	237
AVA00706	STE	165	206	104	136	243	193	163	222	208	183	186	194	134	171	0	237
AVA00716	STE	186	200	116	176	258	199	169	0	232	179	182	197	134	171	234	237
AVA00720	STE	162	200	107	136	255	193	166	207	232	183	0	194	128	171	206	219
AVA00751	STE	162	200	107	136	255	193	166	219	232	183	186	194	128	171	206	219
AVA00763	STE	165	209	119	136	249	193	166	207	232	183	186	212	132	171	208	219
AVA00767	STE	162	200	107	136	255	193	166	219	232	183	182	194	128	171	206	219
AVA00770	STE	162	200	107	136	255	193	169	219	244	183	186	194	128	171	206	219
AVA00845	STE	162	200	107	136	258	193	166	207	232	183	186	197	134	171	234	237
AVA00847	STE	159	200	143	136	0	208	181	0	0	179	182	221	138	167	198	211
AVA00850	STE	159	200	143	136	249	208	157	222	241	179	182	200	134	167	198	237
AVA00861	STE	180	200	206	136	240	190	163	237	238	183	182	200	134	167	198	237
AVA00887	STE	162	200	107	136	234	190	163	207	0	0	182	197	134	171	234	237
AVA00891	STE	195	209	119	176	258	199	169	219	232	179	186	197	134	171	206	237
AVA00893	STE	165	0	113	176	222	193	169	243	232	183	186	194	128	171	206	219
AVA00897	STE	180	200	116	176	243	193	163	222	244	183	186	212	132	171	208	219
AVA00931	STE	162	200	0	0	255	193	166	0	232	183	186	212	128	171	206	219
AVA00947	STE	162	200	107	136	255	0	166	219	0	183	186	0	128	171	0	219
AVA00954	STE	165	206	113	0	243	193	163	204	244	183	186	194	128	171	206	217
AVA00962	STE	162	200	107	136	255	193	166	0	232	183	186	194	128	171	206	219
AVA00966	STE	162	200	107	136	255	193	166	219	232	183	186	194	128	171	206	219
AVA00970	STE	165	206	113	176	243	193	169	222	232	183	186	194	128	171	206	219
AVA00971	STE	165	206	113	176	243	193	169	222	232	183	186	194	128	171	206	219
AVA00981	STE	162	200	107	136	255	193	166	219	232	183	182	212	128	171	206	219
AVA00987	STE	165	209	116	136	249	193	163	207	244	171	186	212	132	0	208	219
AVA01068	STE	165	209	119	136	249	193	0	207	232	183	186	212	132	171	208	219
AVA01099	STE	165	206	116	176	243	193	163	219	232	179	186	194	128	171	206	219
AVA01100	STE	165	206	113	136	243	193	163	222	208	183	186	194	128	171	206	219
AVA01117	STE	165	206	113	136	243	193	163	222	208	183	186	194	128	171	206	219
AVA01127	STE	180	200	200	136	240	190	163	237	238	183	182	200	134	167	198	237
AVA01128	STE	159	200	143	176	240	190	163	237	241	0	0	200	134	167	198	237
AVA01148	STE	162	200	107	136	255	193	169	219	0	179	182	194	128	171	206	219
AVA01242	STE	195	200	107	136	255	193	166	219	232	183	186	194	128	171	206	219
AVA01251	STE	195	206	113	176	255	199	169	222	232	179	186	197	128	171	204	219
AVA01261	STE	195	209	119	136	249	193	166	219	232	183	186	212	132	171	208	219
AVA01340	STE	162	200	107	136	258	193	166	207	232	183	186	197	134	171	234	237
AVA01387	STE	159	200	143	176	240	190	163	237	241	211	182	200	134	167	198	237
AVA01394	STE	195	209	119	136	249	193	169	207	244	187	182	197	0	167	198	237
AVA01412	STE	162	200	107	136	255	193	166	219	232	183	186	194	128	171	206	219
AVA01420	STE	165	209	119	176	258	199	169	207	244	0	182	197	134	171	234	237
AVA01466	STE	165	206	113	136	243	193	163	222	208	183	186	194	128	171	206	219
AVA01479	STE	159	200	143	176	249	208	163	222	241	179	182	194	134	167	234	237
AVA01580	STE	162	200	107	136	255	193	166	216	232	183	186	194	128	171	206	219
AVA01742	STE	162	200	107	136	255	193	163	222	232	183	186	212	132	171	208	219
AVA01863	STE	195	206	113	136	243	193	163	222	208	183	186	194	128	171	206	219
AVA01872	STE	162	200	0	0	255	193	166	219	208	183	186	194	128	171	206	219
AVA01879	STE	165	206	113	136	255	193	166	222	232	183	186	194	0	171	206	219
AVP00024	STE	165	206	113	136	243	193	163	222	208	183	186	194	128	171	206	219
AVP00028	STE	162	200	107	136	255	193	163	207	232	183	186	194	128	171	206	219
AVP00030	STE	162	200	107	136	255	193	184	219	0	183	186	194	128	171	206	219
AVP00031	STE	162	200	107	136	249	193	169	216	232	179	182	194	128	171	206	219
AVP00037	STE	165	209	119	136	255	193	169	207	244	171	186	194	128	171	206	219
AVP00038	STE	165	209	119	136	255	193	169	207	232	183	186	197	134	171	234	237
AVP00046	STE	165	209	119	136	255	193	169	207	244	171	186	194	128	171	206	219
AVP00050	STE	180	200	206	136	240	190	163	237	244	211	182	200	134	167	234	237
AVP00051	STE	162	200	107	136	255	193	163	219	232	183	186	194	128	171	206	219
AVP00053	STE	165	206	113	136	243	193	163	222	208	183	186	194	128	171	206	219
AVP00054	STE	162	200	107	136	255	193	169	219	232	179	182	212	132	171	208	219
AVP00064	STE	162	200	107	136	255	193	166	207	232	183	186	194	128	171	206	219
AVP00069	STE	165	206	113	136	243	193	163	222	208	183	186	194	128	171	206	219
AVP00070	STE	162	200	107	136	249	193	166	216	232	183	186	194	128	171	206	219
AVP00071	STE	162	200	107	136	255	193	166	219	232	183	186	194	128	171	206	219
AVP00072	STE	165	209	119	136	249	193	169	207	244	171	186	194	128	171	206	219
AVP00074	STE	165	206	113	136	240	190	169	207	241	199	182	194	134	171	234	237
AVP00075	STE	162	200	0	136	255	193	166	219	232	183	186	194	128	171	206	219
AVP00077	STE	165	209	119	176	258	199	169	219	232	179	186	197	134	171	234	237
AVP00078	STE	165	209	119	136	258	193	169	222	244	171	186	212	132	171	208	219
AVP00082	STE	159	200	137	144	249	196	148	207	244	171	182	212	132	171	208	219
AVP00091	STE	159	200	143	144	249	196	148	207	244	171	182	212	132	171	208	219
AVP00101	STE	186	200	116	176	249	199	169	237	232	179	182	194	134	167	210	219
AVP00106	STE	162	200	107	136	0	193	169	216	244	183	186	194	128	171	206	219
AVP00141	STE	162	200	107	136	255	193	166	219	232	183	186	194	128	171	206	219
AVP00142	STE	186	200	116	176	258	199	169	219	232	179	182	197	134	171	234	237
AVP00148	STE	162	200	107	144	243	190	169	213	241	211	186	194	134	171	234	237
AVP00193	STE	165	209	119	136	249	193	166	207	232	183	186	212	132	171	208	219
AVP00195	STE	165	206	113	136	249	193	163	219	232	171	186	197	134	171	234	237
AVP00234	STE	162	200	107	136	255	193	169	216	232	183	182	194	128	171	206	219
AVP00264	STE	165	206	113	136	255	193	163	207	208	183	186	194	128	171	206	219
AVP00272	STE	162	200	107	136	249	193	166	216	232	183	186	194	128	171	206	219
AVP00274	STE	153	203	104	144	243	196	163	201	238	179	186	194	134	171	206	221
AVP00277	STE	162	206	113	136	255	193	163	219	208	183	186	194	128	171	206	219
AVP00285	STE	162	200	107	136	258	193	163	222	208	183	186	194	128	171	206	219
AVP00297	STE	180	200	206	136	249	193	163	219	244	183	186	194	128	171	206	219
