# Supplementary material for: Microsatellite analysis reveals connectivity among geographically distant transmission zones of Plasmodium vivax in the Peruvian Amazon: A critical barrier to regional malaria elimination
Source: PLoS Negl Trop Dis. 2019 Nov 11;13(11):e0007876. doi: 10.1371/journal.pntd.0007876 (PMC6874088; doi:10.1371/journal.pntd.0007876)
Supplement: S3 Table — (XLSX) [file pntd.0007876.s007.xlsx]

## Sheet: epidemiological_data
Sample	Pop	profile	COI	n_poly_loci	study_area	SA_cod	community	comm_cod	date	season	indv_cod	n_episodes	episode	cq_v	Mic_result	house_cod
AC000074	CAH	10	Monoclonal	0	Cahuide	CAH	Doce de Abril	DA	2012-09-09	2012L	M1B026A	1	1	33.25	1	M1B026
AC000114	CAH	13	Monoclonal	0	Cahuide	CAH	Doce de Abril	DA	2012-09-10	2012L	M1B007I	1	1	32.49	1	M1B007
AC000118	CAH	13	Monoclonal	0	Cahuide	CAH	Doce de Abril	DA	2012-09-10	2012L	M1B043A	3	1	30.85	1	M1B043
AC000171	CAH	16	Polyclonal	2	Cahuide	CAH	Doce de Abril	DA	2012-09-11	2012L	M1B031E	2	1	28.11	2	M1B031
AC000191	CAH	13	Monoclonal	0	Cahuide	CAH	Cahuide	CT	2012-09-12	2012L	M1A052B	1	1	31.32	1	M1A052
AC000232	CAH	16	Polyclonal	10	Cahuide	CAH	Cahuide	CT	2012-09-12	2012L	M1A078E	1	1	24.75	2	M1A078
AC000249	CAH	16	Polyclonal	1	Cahuide	CAH	Cahuide	CT	2012-09-13	2012L	M1A110B	1	1	24.85	2	M1A110
AC000338	CAH	16	Monoclonal	0	Cahuide	CAH	Cahuide	CT	2012-09-14	2012L	M1A141F	1	1	29.67	2	M1A141
AC000367	CAH	16	Monoclonal	0	Cahuide	CAH	Cahuide	CT	2012-09-15	2012L	M1A042A	1	1	26.13	2	M1A042
AC000404	CAH	8	Polyclonal	1	Cahuide	CAH	Cahuide	CT	2012-09-15	2012L	M1A040A	2	1	31.57	2	M1A040
AC000405	CAH	16	Polyclonal	2	Cahuide	CAH	Doce de Abril	DA	2012-09-15	2012L	M1B043A	3	2	25.03	2	M1B043
AC000406	CAH	15	Polyclonal	1	Cahuide	CAH	Doce de Abril	DA	2012-09-17	2012L	M1B037D	1	1	25.03	2	M1B037
AC000417	CAH	16	Polyclonal	1	Cahuide	CAH	Cahuide	CT	2012-09-17	2012L	M1A103A	2	1	29.63	2	M1A103
AC000422	CAH	16	Monoclonal	0	Cahuide	CAH	Cahuide	CT	2012-09-17	2012L	M1A111B	2	1	29.07	1	M1A111
AC000424	CAH	15	Monoclonal	0	Cahuide	CAH	Cahuide	CT	2012-09-17	2012L	M1A113B	1	1	27.65	2	M1A113
AC000448	CAH	8	Monoclonal	0	Cahuide	CAH	Doce de Abril	DA	2012-09-17	2012L	M1B027A	2	1	32.21	1	M1B027
AC000476	CAH	16	Polyclonal	1	Cahuide	CAH	Cahuide	CT	2012-09-18	2012L	M1A066D	1	1	26.32	2	M1A066
AC000485	CAH	15	Polyclonal	6	Cahuide	CAH	Cahuide	CT	2012-09-18	2012L	M1A131A	4	1	28.71	2	M1A131
AC000490	CAH	12	Polyclonal	1	Cahuide	CAH	Cahuide	CT	2012-09-18	2012L	M1A115D	2	1	31.41	1	M1A115
AC000497	CAH	16	Polyclonal	1	Cahuide	CAH	Cahuide	CT	2012-09-18	2012L	M1A098B	1	1	29.46	2	M1A098
AC000521	CAH	16	Monoclonal	0	Cahuide	CAH	Cahuide	CT	2012-09-19	2012L	M1A151B	2	1	26.6	2	M1A151
AC000626	CAH	16	Monoclonal	0	Cahuide	CAH	Habana	HA	2012-09-22	2012L	M1F021A	1	1	29.51	2	M1F021
AC000649	CAH	15	Monoclonal	0	Cahuide	CAH	Cahuide	CT	2012-09-24	2012L	M1A064C	1	1	30.47	2	M1A064
AC000654	CAH	16	Monoclonal	0	Cahuide	CAH	Cahuide	CT	2012-09-24	2012L	M1A005A	2	1	27.65	2	M1A005
AC000685	CAH	16	Monoclonal	0	Cahuide	CAH	Habana	HA	2012-09-24	2012L	M1F031C	1	1	25.5	2	M1F031
AC000724	CAH	16	Monoclonal	0	Cahuide	CAH	Doce de Abril	DA	2012-09-27	2012L	M1B043D	2	1	24.26	2	M1B043
AC000736	CAH	16	Monoclonal	0	Cahuide	CAH	Doce de Abril	DA	2012-09-27	2012L	M1B007B	1	1	27.2	2	M1B007
AC000744	CAH	11	Polyclonal	1	Cahuide	CAH	Cahuide	CT	2012-09-27	2012L	M1A053A	1	1	32.03	1	M1A053
AC000748	CAH	16	Monoclonal	0	Cahuide	CAH	Cahuide	CT	2012-09-27	2012L	M1A139F	1	1	25.11	2	M1A139
AC000751	CAH	16	Polyclonal	1	Cahuide	CAH	Cahuide	CT	2012-09-28	2012L	M1A006A	1	1	33.11	2	M1A006
AC000765	CAH	16	Polyclonal	2	Cahuide	CAH	Cahuide	CT	2012-09-28	2012L	M1A082B	2	1	29.45	2	M1A082
AC000775	CAH	16	Monoclonal	0	Cahuide	CAH	Doce de Abril	DA	2012-09-28	2012L	M1B044A	1	1	28.75	1	M1B044
AC000782	CAH	15	Monoclonal	0	Cahuide	CAH	Cahuide	CT	2012-09-29	2012L	M1A013A	1	1	29.92	1	M1A013
AC000796	CAH	16	Monoclonal	0	Cahuide	CAH	Cahuide	CT	2012-09-30	2012L	M1A151B	2	2	27.04	2	M1A151
AC000805	CAH	16	Polyclonal	1	Cahuide	CAH	Cahuide	CT	2012-10-01	2012L	M1A113E	1	1	29.18	2	M1A113
AC000824	CAH	16	Polyclonal	3	Cahuide	CAH	Cahuide	CT	2012-10-01	2012L	M1A064A	1	1	26.33	2	M1A064
AC000826	CAH	16	Monoclonal	0	Cahuide	CAH	Cahuide	CT	2012-10-02	2012L	M1A096A	1	1	22.18	2	M1A096
AC000835	CAH	16	Monoclonal	0	Cahuide	CAH	Doce de Abril	DA	2012-10-02	2012L	M1B048D	1	1	26.91	1	M1B048
AC000864	CAH	16	Monoclonal	0	Cahuide	CAH	Doce de Abril	DA	2012-10-03	2012L	M1B043B	1	1	28.71	2	M1B043
AC000890	CAH	15	Polyclonal	2	Cahuide	CAH	Doce de Abril	DA	2012-10-04	2012L	M1B020B	1	1	27.31	2	M1B020
AC000909	CAH	16	Polyclonal	1	Cahuide	CAH	Cahuide	CT	2012-10-05	2012L	M1A036G	1	1	26.1	2	M1A036
AC000932	CAH	16	Monoclonal	0	Cahuide	CAH	Doce de Abril	DA	2012-10-05	2012L	M1B033D	2	1	26.14	2	M1B033
AC000942	CAH	16	Polyclonal	4	Cahuide	CAH	Cahuide	CT	2012-10-06	2012L	M1A110H	1	1	25.7	2	M1A110
AC000943	CAH	16	Polyclonal	4	Cahuide	CAH	Cahuide	CT	2012-10-06	2012L	M1A111B	2	2	25.73	2	M1A111
AC000950	CAH	15	Monoclonal	0	Cahuide	CAH	Cahuide	CT	2012-10-06	2012L	M1A135D	1	1	30.28	1	M1A135
AC000963	CAH	15	Monoclonal	0	Cahuide	CAH	Cahuide	CT	2012-10-06	2012L	M1A009B	2	1	26.85	2	M1A009
AC000971	CAH	15	Polyclonal	2	Cahuide	CAH	Doce de Abril	DA	2012-10-06	2012L	M1B023B	2	1	28.32	2	M1B023
AC000996	CAH	16	Polyclonal	3	Cahuide	CAH	Cahuide	CT	2012-10-07	2012L	M1A110C	1	1	25.99	2	M1A110
AC000998	CAH	16	Monoclonal	0	Cahuide	CAH	Cahuide	CT	2012-10-07	2012L	M1A126E	1	1	25.16	1	M1A126
AC001009	CAH	16	Polyclonal	1	Cahuide	CAH	Cahuide	CT	2012-10-08	2012L	M1A019C	1	1	21.01	2	M1A019
AC001020	CAH	16	Monoclonal	0	Cahuide	CAH	Cahuide	CT	2012-10-09	2012L	M1A131C	1	1	25.76	2	M1A131
AC001040	CAH	13	Polyclonal	2	Cahuide	CAH	Cahuide	CT	2012-10-09	2012L	M1A051D	1	1	33.38	1	M1A051
AC001059	CAH	11	Monoclonal	0	Cahuide	CAH	Doce de Abril	DA	2012-10-10	2012L	M1B036A	2	1	29.93	1	M1B036
AC001081	CAH	16	Polyclonal	1	Cahuide	CAH	Cahuide	CT	2012-10-11	2012L	M1A001A	4	1	23.26	2	M1A001
AC001091	CAH	16	Monoclonal	0	Cahuide	CAH	Habana	HA	2012-10-15	2012L	M1F044B	1	1	27.34	2	M1F044
AC001119	CAH	16	Monoclonal	0	Cahuide	CAH	Doce de Abril	DA	2012-10-18	2012L	M1B006B	1	1	31.37	1	M1B006
AC001137	CAH	15	Monoclonal	0	Cahuide	CAH	Doce de Abril	DA	2012-10-18	2012L	M1B048A	2	1	25.02	2	M1B048
AC001139	CAH	15	Monoclonal	0	Cahuide	CAH	Doce de Abril	DA	2012-10-18	2012L	M1B022A	2	1	22.9	2	M1B022
AC001161	CAH	16	Polyclonal	1	Cahuide	CAH	Doce de Abril	DA	2012-10-19	2012L	M1B011A	2	1	N/A	2	M1B011
AC002215	CAH	16	Monoclonal	0	Cahuide	CAH	Cahuide	CT	2012-12-03	2012L	M1A001B	1	1	25.52	2	M1A001
AC002216	CAH	16	Monoclonal	0	Cahuide	CAH	Cahuide	CT	#N/A	2012L	#N/A	4	1	21.7	9	M1A007
AC002217	CAH	16	Monoclonal	0	Cahuide	CAH	Cahuide	CT	2012-12-03	2012L	M1A011D	1	1	23.49	2	M1A011
AC002249	CAH	16	Polyclonal	6	Cahuide	CAH	Cahuide	CT	2012-12-03	2012L	M1A103F	1	1	24.45	2	M1A103
AC002263	CAH	8	Polyclonal	1	Cahuide	CAH	Cahuide	CT	2012-12-03	2012L	M1A117B	1	1	32.2	1	M1A117
AC002280	CAH	16	Monoclonal	0	Cahuide	CAH	Doce de Abril	DA	2012-12-03	2012L	M1B001E	1	1	24.43	2	M1B001
AC002281	CAH	16	Monoclonal	0	Cahuide	CAH	Doce de Abril	DA	2012-12-03	2012L	M1B019B	2	1	25.86	1	M1B019
AC002282	CAH	16	Monoclonal	0	Cahuide	CAH	Doce de Abril	DA	2012-12-03	2012L	M1B022A	2	2	29.18	2	M1B022
AC002319	CAH	16	Monoclonal	0	Cahuide	CAH	Cahuide	CT	2012-12-04	2012L	M1A118C	1	1	28.42	1	M1A118
AC002324	CAH	16	Monoclonal	0	Cahuide	CAH	Cahuide	CT	2012-12-04	2012L	M1A119A	1	1	23.65	1	M1A119
AC002325	CAH	15	Monoclonal	0	Cahuide	CAH	Cahuide	CT	2012-12-04	2012L	M1A131A	4	2	25.77	1	M1A131
AC002344	CAH	13	Polyclonal	1	Cahuide	CAH	Doce de Abril	DA	2012-12-04	2012L	M1B006H	2	1	33.33	1	M1B006
AC002350	CAH	16	Monoclonal	0	Cahuide	CAH	Doce de Abril	DA	2012-12-04	2012L	M1B047B	1	1	28.23	2	M1B047
AC002355	CAH	14	Polyclonal	1	Cahuide	CAH	Cahuide	CT	2012-12-05	2012L	M1A037G	1	1	28.68	2	M1A037
AC002371	CAH	15	Monoclonal	0	Cahuide	CAH	Cahuide	CT	2012-12-05	2012L	M1A046D	1	1	25.07	2	M1A046
AC002373	CAH	15	Monoclonal	0	Cahuide	CAH	Cahuide	CT	2012-12-05	2012L	M1A074C	1	1	23.13	2	M1A074
AC002375	CAH	16	Polyclonal	1	Cahuide	CAH	Cahuide	CT	2012-12-05	2012L	M1A080B	1	1	27.64	1	M1A080
AC002399	CAH	13	Monoclonal	0	Cahuide	CAH	Doce de Abril	DA	2012-12-05	2012L	M1B007H	1	1	27.81	1	M1B007
AC002414	CAH	16	Monoclonal	0	Cahuide	CAH	Doce de Abril	DA	2012-12-05	2012L	M1B043D	2	2	23.36	2	M1B043
AC002454	CAH	16	Monoclonal	0	Cahuide	CAH	Cahuide	CT	2012-12-06	2012L	M1A157B	1	1	25.49	2	M1A157
AC002463	CAH	13	Monoclonal	0	Cahuide	CAH	Doce de Abril	DA	2012-12-06	2012L	M1B009B	2	1	29.37	1	M1B009
AC002486	CAH	13	Monoclonal	0	Cahuide	CAH	Habana	HA	2012-12-06	2012L	M1F030A	1	1	24.82	1	M1F030
AC002492	CAH	15	Monoclonal	0	Cahuide	CAH	Cahuide	CT	2012-12-07	2012L	M1A066B	1	1	28.51	2	M1A066
AC002494	CAH	16	Monoclonal	0	Cahuide	CAH	Cahuide	CT	2012-12-07	2012L	M1A073A	1	1	26.95	1	M1A073
AC002515	CAH	16	Monoclonal	0	Cahuide	CAH	Doce de Abril	DA	2012-12-07	2012L	M1B006H	2	2	24.51	2	M1B006
AC002535	CAH	16	Monoclonal	0	Cahuide	CAH	Doce de Abril	DA	2012-12-07	2012L	M1B042C	2	1	21.17	1	M1B042
AC002565	CAH	16	Polyclonal	6	Cahuide	CAH	Cahuide	CT	2012-12-10	2012L	M1A036D	2	1	20.11	2	M1A036
AC002568	CAH	12	Monoclonal	0	Cahuide	CAH	Cahuide	CT	2012-12-10	2012L	M1A066A	1	1	31.41	1	M1A066
AC002576	CAH	11	Monoclonal	0	Cahuide	CAH	Cahuide	CT	2012-12-10	2012L	M1A133G	1	1	29.78	1	M1A133
AC002579	CAH	13	Polyclonal	1	Cahuide	CAH	Cahuide	CT	2012-12-10	2012L	M1A134A	1	1	30.27	1	M1A134
AC002604	CAH	16	Monoclonal	0	Cahuide	CAH	Doce de Abril	DA	2012-12-10	2012L	M1B036B	2	1	25.72	1	M1B036
AC002605	CAH	16	Monoclonal	0	Cahuide	CAH	Doce de Abril	DA	2012-12-10	2012L	M1B042C	2	2	22.51	2	M1B042
AC002612	CAH	10	Monoclonal	0	Cahuide	CAH	Habana	HA	2012-12-10	2012L	M1F014D	1	1	28.65	2	M1F014
AC002634	CAH	14	Monoclonal	0	Cahuide	CAH	Doce de Abril	DA	2012-12-11	2012L	M1B021B	1	1	27.11	2	M1B021
AC002653	CAH	6	Polyclonal	1	Cahuide	CAH	Cahuide	CT	2012-12-11	2012L	M1A143B	1	1	29.98	1	M1A143
AC002728	CAH	9	Monoclonal	0	Cahuide	CAH	Cahuide	CT	2012-12-12	2012L	M1A040A	2	2	28.23	1	M1A040
AC002733	CAH	16	Monoclonal	0	Cahuide	CAH	Cahuide	CT	2012-12-12	2012L	M1A043D	2	1	26.08	2	M1A043
AC002738	CAH	14	Polyclonal	3	Cahuide	CAH	Cahuide	CT	2012-12-12	2012L	M1A070F	1	1	30.47	1	M1A070
AC002760	CAH	16	Monoclonal	0	Cahuide	CAH	Doce de Abril	DA	2012-12-12	2012L	M1B036B	2	2	22.94	2	M1B036
AC002774	CAH	16	Monoclonal	0	Cahuide	CAH	Cahuide	CT	2012-12-13	2012L	M1A139B	1	1	24.26	2	M1A139
AC002812	CAH	16	Monoclonal	0	Cahuide	CAH	Cahuide	CT	2012-12-13	2012L	M1A069B	1	1	29.35	1	M1A069
AC002876	CAH	13	Polyclonal	1	Cahuide	CAH	Cahuide	CT	2012-12-14	2012L	M1A007P	2	1	31.2	2	M1A007
AC002919	CAH	16	Polyclonal	1	Cahuide	CAH	Doce de Abril	DA	2012-12-17	2012L	M1B048G	1	1	23	2	M1B048
AC002938	CAH	16	Monoclonal	0	Cahuide	CAH	Cahuide	CT	2012-12-17	2012L	M1A084D	1	1	22.06	2	M1A084
AC002939	CAH	15	Monoclonal	0	Cahuide	CAH	Cahuide	CT	2012-12-17	2012L	M1A090B	1	1	25.37	2	M1A090
AC002949	CAH	16	Monoclonal	0	Cahuide	CAH	Cahuide	CT	2012-12-17	2012L	M1A074D	1	1	24.42	2	M1A074
AC002952	CAH	16	Monoclonal	0	Cahuide	CAH	Doce de Abril	DA	2012-12-18	2012L	M1B024C	1	1	21.84	2	M1B024
AC002981	CAH	16	Monoclonal	0	Cahuide	CAH	Cahuide	CT	2012-12-18	2012L	M1A086A	1	1	27.74	1	M1A086
AC002999	CAH	16	Monoclonal	0	Cahuide	CAH	Doce de Abril	DA	2012-12-19	2012L	M1B012A	1	1	25.13	1	M1B012
AC003000	CAH	15	Polyclonal	1	Cahuide	CAH	Doce de Abril	DA	2012-12-19	2012L	M1B012B	3	1	22.29	1	M1B012
AC003002	CAH	9	Monoclonal	0	Cahuide	CAH	Doce de Abril	DA	2012-12-19	2012L	M1B024B	2	1	29.45	1	M1B024
AC003024	CAH	11	Monoclonal	0	Cahuide	CAH	Habana	HA	2012-12-19	2012L	M1F025A	1	1	30.34	1	M1F025
AC003034	CAH	16	Monoclonal	0	Cahuide	CAH	Cahuide	CT	2012-12-19	2012L	M1A094B	1	1	26.71	2	M1A094
AC003049	CAH	16	Monoclonal	0	Cahuide	CAH	Cahuide	CT	2012-12-19	2012L	M1A007P	2	2	22.45	2	M1A007
AC003072	CAH	16	Monoclonal	0	Cahuide	CAH	Doce de Abril	DA	2012-12-20	2012L	M1B011A	2	2	19.94	2	M1B011
AC003081	CAH	15	Polyclonal	1	Cahuide	CAH	Habana	HA	2012-12-20	2012L	M1F015B	1	1	23.01	2	M1F015
AC003110	CAH	15	Monoclonal	0	Cahuide	CAH	Cahuide	CT	2012-12-21	2012L	M1A121A	1	1	28.93	1	M1A121
AC003131	CAH	16	Monoclonal	0	Cahuide	CAH	Doce de Abril	DA	2012-12-21	2012L	M1B048A	2	2	24.16	1	M1B048
AC003133	CAH	15	Monoclonal	0	Cahuide	CAH	Doce de Abril	DA	2012-12-21	2012L	M1B050C	1	1	28.05	1	M1B050
AC003144	CAH	15	Monoclonal	0	Cahuide	CAH	Cahuide	CT	2012-12-22	2012L	M1A113A	1	1	23.35	1	M1A113
AC003146	CAH	15	Polyclonal	1	Cahuide	CAH	Cahuide	CT	2012-12-22	2012L	M1A149E	1	1	28.21	1	M1A149
AC003150	CAH	16	Monoclonal	0	Cahuide	CAH	Doce de Abril	DA	2012-12-26	2012L	M1B031B	1	1	24.02	2	M1B031
AC003151	CAH	16	Polyclonal	2	Cahuide	CAH	Doce de Abril	DA	2012-12-26	2012L	M1B035C	1	1	26.5	1	M1B035
AC003152	CAH	15	Monoclonal	0	Cahuide	CAH	Doce de Abril	DA	2012-12-26	2012L	M1B036A	2	2	21.82	2	M1B036
AC003174	CAH	16	Monoclonal	0	Cahuide	CAH	Cahuide	CT	2012-12-26	2012L	M1A133K	1	1	26.46	1	M1A133
AC003175	CAH	16	Monoclonal	0	Cahuide	CAH	Doce de Abril	DA	2012-12-26	2012L	M1B016A	1	1	24.29	1	M1B016
AC003176	CAH	16	Monoclonal	0	Cahuide	CAH	Doce de Abril	DA	2012-12-27	2012L	M1B003B	1	1	25.4	1	M1B003
AC003208	CAH	14	Monoclonal	0	Cahuide	CAH	Cahuide	CT	2012-12-28	2012L	M1A078A	3	1	31.75	1	M1A078
AC005203	CAH	16	Monoclonal	0	Cahuide	CAH	Doce de Abril	DA	2013-03-05	2013H	M1B037C	1	1	19.01	2	M1B037
AC005260	CAH	10	Monoclonal	0	Cahuide	CAH	Habana	HA	2013-03-06	2013H	M1F024A	1	1	27.63	2	M1F024
AC005268	CAH	16	Monoclonal	0	Cahuide	CAH	Habana	HA	2013-03-06	2013H	M1F028A	2	1	24.21	1	M1F028
AC005307	CAH	16	Polyclonal	4	Cahuide	CAH	Doce de Abril	DA	2013-03-06	2013H	M1B007A	1	1	25	2	M1B007
AC005455	CAH	16	Monoclonal	0	Cahuide	CAH	Cahuide	CT	2013-03-08	2013H	M1A001D	1	1	29.37	2	M1A001
AC005482	CAH	16	Monoclonal	0	Cahuide	CAH	Cahuide	CT	2013-03-08	2013H	M1A007J	1	1	29.77	2	M1A007
AC005507	CAH	11	Monoclonal	0	Cahuide	CAH	Cahuide	CT	2013-03-08	2013H	M1A015C	1	1	27.69	1	M1A015
AC005529	CAH	15	Monoclonal	0	Cahuide	CAH	Doce de Abril	DA	2013-03-08	2013H	M1B051A	1	1	29.61	2	M1B051
AC005562	CAH	14	Monoclonal	0	Cahuide	CAH	Cahuide	CT	2013-03-09	2013H	M1A031B	1	1	31.62	1	M1A031
AC005577	CAH	16	Monoclonal	0	Cahuide	CAH	Cahuide	CT	2013-03-09	2013H	M1A007O	1	1	24.29	1	M1A007
AC005581	CAH	13	Monoclonal	0	Cahuide	CAH	Cahuide	CT	2013-03-09	2013H	M1A067E	1	1	25.61	2	M1A067
AC005586	CAH	16	Monoclonal	0	Cahuide	CAH	Cahuide	CT	2013-03-09	2013H	M1A046B	1	1	21.96	2	M1A046
AC005669	CAH	7	Monoclonal	0	Cahuide	CAH	Cahuide	CT	2013-03-11	2013H	M1A034J	1	1	32.61	1	M1A034
AC005694	CAH	16	Monoclonal	0	Cahuide	CAH	Cahuide	CT	2013-03-11	2013H	M1A072G	1	1	24.48	2	M1A072
AC005701	CAH	16	Monoclonal	0	Cahuide	CAH	Cahuide	CT	2013-03-11	2013H	M1A145A	1	1	24.79	2	M1A145
AC005734	CAH	15	Polyclonal	1	Cahuide	CAH	Cahuide	CT	2013-03-12	2013H	M1A014H	1	1	30.2	1	M1A014
AC005889	CAH	11	Monoclonal	0	Cahuide	CAH	Cahuide	CT	2013-03-14	2013H	M1A058C	1	1	28.25	1	M1A058
AC005894	CAH	14	Monoclonal	0	Cahuide	CAH	Habana	HA	2013-03-14	2013H	M1F032C	1	1	26.43	1	M1F032
AC005911	CAH	15	Monoclonal	0	Cahuide	CAH	Doce de Abril	DA	2013-03-14	2013H	M1B028C	1	1	24.61	2	M1B028
AC005953	CAH	15	Monoclonal	0	Cahuide	CAH	Cahuide	CT	2013-03-15	2013H	M1A053B	1	1	24.07	2	M1A053
AC005988	CAH	10	Monoclonal	0	Cahuide	CAH	Doce de Abril	DA	2013-03-18	2013H	M1B046A	1	1	30.07	2	M1B046
AC005994	CAH	16	Monoclonal	0	Cahuide	CAH	Cahuide	CT	2013-03-18	2013H	M1A062F	1	1	25.64	2	M1A062
AC005997	CAH	16	Monoclonal	0	Cahuide	CAH	Cahuide	CT	2013-03-18	2013H	M1A085C	1	1	21.53	2	M1A085
AC005998	CAH	16	Monoclonal	0	Cahuide	CAH	Cahuide	CT	2013-03-18	2013H	M1A064B	1	1	24.16	2	M1A064
AC006006	CAH	16	Polyclonal	1	Cahuide	CAH	Cahuide	CT	2013-03-19	2013H	M1A122D	1	1	20.19	2	M1A122
AC006035	CAH	16	Polyclonal	1	Cahuide	CAH	Cahuide	CT	2013-03-19	2013H	M1A083B	1	1	18.52	2	M1A083
AC006037	CAH	16	Monoclonal	0	Cahuide	CAH	Habana	HA	2013-03-19	2013H	M1F015E	1	1	15.22	2	M1F015
AC006063	CAH	15	Monoclonal	0	Cahuide	CAH	Habana	HA	2013-03-20	2013H	M1F011D	1	1	33.38	2	M1F011
AC006104	CAH	15	Monoclonal	0	Cahuide	CAH	Doce de Abril	DA	2013-03-22	2013H	M1B023F	1	1	26.79	2	M1B023
AC006115	CAH	16	Monoclonal	0	Cahuide	CAH	Cahuide	CT	2013-03-22	2013H	M1A157A	1	1	25.01	2	M1A157
AC006144	CAH	16	Monoclonal	0	Cahuide	CAH	Doce de Abril	DA	2013-03-25	2013H	M1B055C	1	1	26.02	2	M1B055
AC006146	CAH	16	Monoclonal	0	Cahuide	CAH	Doce de Abril	DA	2013-03-25	2013H	M1B032C	1	1	26.18	2	M1B032
AC006154	CAH	16	Monoclonal	0	Cahuide	CAH	Doce de Abril	DA	2013-03-25	2013H	M1B010A	1	1	22.69	2	M1B010
AC006162	CAH	16	Monoclonal	0	Cahuide	CAH	Cahuide	CT	2013-03-25	2013H	M1A086B	1	1	21.8	2	M1A086
AC006177	CAH	15	Polyclonal	2	Cahuide	CAH	Cahuide	CT	2013-03-25	2013H	M1A153A	1	1	19.33	2	M1A153
AC006188	CAH	16	Monoclonal	0	Cahuide	CAH	Cahuide	CT	2013-03-26	2013H	M1A015F	1	1	24.59	2	M1A015
AC006194	CAH	16	Monoclonal	0	Cahuide	CAH	Cahuide	CT	2013-03-26	2013H	M1A036E	1	1	22.33	2	M1A036
AC006199	CAH	14	Polyclonal	1	Cahuide	CAH	Cahuide	CT	2013-03-26	2013H	M1A070E	1	1	24.31	2	M1A070
AC006202	CAH	15	Monoclonal	0	Cahuide	CAH	Cahuide	CT	2013-03-26	2013H	M1A149D	1	1	26.28	2	M1A149
AC006205	CAH	16	Monoclonal	0	Cahuide	CAH	Doce de Abril	DA	2013-03-26	2013H	M1B024D	1	1	21.8	2	M1B024
AC006245	CAH	16	Polyclonal	1	Cahuide	CAH	Cahuide	CT	2013-03-27	2013H	M1A046G	1	1	21.08	1	M1A046
AC006280	CAH	15	Monoclonal	0	Cahuide	CAH	Cahuide	CT	2013-03-30	2013H	M1A149A	1	1	26.65	1	M1A149
AC006300	CAH	14	Monoclonal	0	Cahuide	CAH	Cahuide	CT	2013-03-30	2013H	M1A041A	1	1	24.98	2	M1A041
AC008430	CAH	15	Monoclonal	0	Cahuide	CAH	Cahuide	CT	2013-06-03	2013H	M1A115D	2	2	23.14	2	M1A115
AC008449	CAH	15	Monoclonal	0	Cahuide	CAH	Cahuide	CT	2013-06-03	2013H	M1A082B	2	2	23.66	2	M1A082
AC008454	CAH	12	Monoclonal	0	Cahuide	CAH	Cahuide	CT	2013-06-03	2013H	M1A048L	1	1	31.09	1	M1A048
AC008455	CAH	10	Monoclonal	0	Cahuide	CAH	Cahuide	CT	2013-06-03	2013H	M1A090A	1	1	31.92	1	M1A090
AC008475	CAH	8	Monoclonal	0	Cahuide	CAH	Cahuide	CT	2013-06-03	2013H	M1A102I	1	1	32.2	1	M1A102
AC008486	CAH	16	Polyclonal	1	Cahuide	CAH	Cahuide	CT	2013-06-03	2013H	M1A006C	1	1	23.72	2	M1A006
AC008491	CAH	16	Monoclonal	0	Cahuide	CAH	Doce de Abril	DA	2013-06-03	2013H	M1B028D	1	1	22.46	2	M1B028
AC008492	CAH	15	Monoclonal	0	Cahuide	CAH	Doce de Abril	DA	2013-06-03	2013H	M1B015A	1	1	22.94	2	M1B015
AC008493	CAH	16	Monoclonal	0	Cahuide	CAH	Doce de Abril	DA	2013-06-03	2013H	M1B023B	2	2	24.43	2	M1B023
AC008494	CAH	16	Polyclonal	2	Cahuide	CAH	Doce de Abril	DA	2013-06-03	2013H	M1B023K	1	1	23.8	2	M1B023
AC008496	CAH	16	Monoclonal	0	Cahuide	CAH	Doce de Abril	DA	2013-06-03	2013H	M1B039F	1	1	21.19	2	M1B039
AC008497	CAH	16	Monoclonal	0	Cahuide	CAH	Doce de Abril	DA	2013-06-03	2013H	M1B021C	1	1	23.15	2	M1B021
AC008513	CAH	16	Polyclonal	3	Cahuide	CAH	Cahuide	CT	2013-06-03	2013H	M1A007G	1	1	31.96	2	M1A007
AC008524	CAH	16	Monoclonal	0	Cahuide	CAH	Cahuide	CT	2013-06-03	2013H	M1A013B	1	1	27.29	1	M1A013
AC008540	CAH	10	Polyclonal	1	Cahuide	CAH	Cahuide	CT	2013-06-03	2013H	M1A023A	1	1	29.26	1	M1A023
AC008543	CAH	14	Monoclonal	0	Cahuide	CAH	Cahuide	CT	2013-06-03	2013H	M1A023F	1	1	25.44	2	M1A023
AC008560	CAH	9	Polyclonal	1	Cahuide	CAH	Cahuide	CT	2013-06-03	2013H	M1A103A	2	2	28.21	2	M1A103
AC008562	CAH	12	Monoclonal	0	Cahuide	CAH	Cahuide	CT	2013-06-03	2013H	M1A153B	1	1	29.74	1	M1A153
AC008565	CAH	16	Monoclonal	0	Cahuide	CAH	Cahuide	CT	2013-06-03	2013H	M1A153E	1	1	23.2	2	M1A153
AC008567	CAH	7	Monoclonal	0	Cahuide	CAH	Habana	HA	2013-06-03	2013H	M1F034E	1	1	31.18	2	M1F034
AC008602	CAH	13	Monoclonal	0	Cahuide	CAH	Cahuide	CT	2013-06-04	2013H	M1A034G	1	1	30.07	2	M1A034
AC008607	CAH	16	Monoclonal	0	Cahuide	CAH	Cahuide	CT	2013-06-04	2013H	M1A036D	2	2	23.1	2	M1A036
AC008615	CAH	16	Polyclonal	3	Cahuide	CAH	Cahuide	CT	2013-06-04	2013H	M1A038D	1	1	23.12	2	M1A038
AC008626	CAH	15	Monoclonal	0	Cahuide	CAH	Cahuide	CT	2013-06-04	2013H	M1A044B	1	1	28.79	2	M1A044
AC008630	CAH	14	Polyclonal	1	Cahuide	CAH	Cahuide	CT	2013-06-04	2013H	M1A063A	1	1	29.56	1	M1A063
AC008635	CAH	16	Monoclonal	0	Cahuide	CAH	Habana	HA	2013-06-04	2013H	M1F044C	1	1	25.24	1	M1F044
AC008646	CAH	13	Polyclonal	1	Cahuide	CAH	Cahuide	CT	2013-06-04	2013H	M1A084B	1	1	29.37	2	M1A084
AC008666	CAH	16	Monoclonal	0	Cahuide	CAH	Cahuide	CT	2013-06-04	2013H	M1A077B	1	1	25.77	2	M1A077
AC008674	CAH	7	Monoclonal	0	Cahuide	CAH	Cahuide	CT	2013-06-04	2013H	M1A074H	1	1	22.75	1	M1A074
AC008678	CAH	15	Polyclonal	5	Cahuide	CAH	Cahuide	CT	2013-06-04	2013H	M1A131D	1	1	32.12	2	M1A131
AC008687	CAH	15	Monoclonal	0	Cahuide	CAH	Doce de Abril	DA	2013-06-04	2013H	M1B028H	1	1	25.48	2	M1B028
AC008688	CAH	9	Monoclonal	0	Cahuide	CAH	Doce de Abril	DA	2013-06-04	2013H	M1B036D	1	1	30.69	1	M1B036
AC008689	CAH	16	Polyclonal	6	Cahuide	CAH	Habana	HA	2013-06-04	2013H	M1F015A	1	1	28.44	2	M1F015
AC008697	CAH	12	Monoclonal	0	Cahuide	CAH	Cahuide	CT	2013-06-05	2013H	M1A155E	1	1	31.22	1	M1A155
AC008739	CAH	15	Monoclonal	0	Cahuide	CAH	Cahuide	CT	2013-06-05	2013H	M1A170C	1	1	27.07	2	M1A170
AC008742	CAH	15	Polyclonal	4	Cahuide	CAH	Habana	HA	2013-06-05	2013H	M1F015D	1	1	25.68	2	M1F015
AC008767	CAH	16	Monoclonal	0	Cahuide	CAH	Cahuide	CT	2013-06-05	2013H	M1A085B	1	1	29.35	2	M1A085
AC008777	CAH	16	Polyclonal	3	Cahuide	CAH	Cahuide	CT	2013-06-05	2013H	M1A007C	4	2	24.1	2	M1A007
AC008788	CAH	14	Monoclonal	0	Cahuide	CAH	Doce de Abril	DA	2013-06-05	2013H	M1B054B	1	1	21.95	2	M1B054
AC008847	CAH	15	Polyclonal	1	Cahuide	CAH	Habana	HA	2013-06-06	2013H	M1F017B	1	1	24.35	1	M1F017
AC008849	CAH	15	Monoclonal	0	Cahuide	CAH	Habana	HA	2013-06-06	2013H	M1F018B	1	1	22.73	2	M1F018
AC008899	CAH	6	Monoclonal	0	Cahuide	CAH	Doce de Abril	DA	2013-06-07	2013H	M1B031A	1	1	31.11	2	M1B031
AC008908	CAH	10	Monoclonal	0	Cahuide	CAH	Doce de Abril	DA	2013-06-07	2013H	M1B027A	2	2	31.44	1	M1B027
AC008910	CAH	10	Monoclonal	0	Cahuide	CAH	Doce de Abril	DA	2013-06-07	2013H	M1B028B	1	1	31.08	1	M1B028
AC008911	CAH	15	Polyclonal	1	Cahuide	CAH	Doce de Abril	DA	2013-06-07	2013H	M1B028E	1	1	30.07	2	M1B028
AC008936	CAH	16	Monoclonal	0	Cahuide	CAH	Doce de Abril	DA	2013-06-07	2013H	M1B024B	2	2	28.08	1	M1B024
AC008962	CAH	16	Monoclonal	0	Cahuide	CAH	Cahuide	CT	2013-06-10	2013H	M1A171C	1	1	26.9	1	M1A171
AC008963	CAH	7	Monoclonal	0	Cahuide	CAH	Cahuide	CT	2013-06-10	2013H	M1A059C	1	1	30.66	1	M1A059
AC008964	CAH	16	Monoclonal	0	Cahuide	CAH	Habana	HA	2013-06-10	2013H	M1F016F	1	1	26.58	2	M1F016
AC008976	CAH	16	Polyclonal	3	Cahuide	CAH	Cahuide	CT	2013-06-10	2013H	M1A007H	1	1	28.64	2	M1A007
AC009020	CAH	10	Monoclonal	0	Cahuide	CAH	Habana	HA	2013-06-11	2013H	M1F013B	1	1	31.42	1	M1F013
AC009025	CAH	9	Monoclonal	0	Cahuide	CAH	Habana	HA	2013-06-11	2013H	M1F032B	1	1	33.17	1	M1F032
AC009039	CAH	11	Monoclonal	0	Cahuide	CAH	Cahuide	CT	2013-06-11	2013H	M1A056B	1	1	30.11	1	M1A056
AC009044	CAH	16	Monoclonal	0	Cahuide	CAH	Cahuide	CT	2013-06-11	2013H	M1A064D	1	1	22	2	M1A064
AC009066	CAH	16	Monoclonal	0	Cahuide	CAH	Cahuide	CT	2013-06-11	2013H	M1A153D	2	1	22.89	2	M1A153
AC009084	CAH	14	Polyclonal	1	Cahuide	CAH	Doce de Abril	DA	2013-06-11	2013H	M1B014A	1	1	24.89	2	M1B014
AC009136	CAH	15	Polyclonal	2	Cahuide	CAH	Cahuide	CT	2013-06-12	2013H	M1A168A	1	1	29.01	2	M1A168
AC009140	CAH	15	Monoclonal	0	Cahuide	CAH	Doce de Abril	DA	2013-06-12	2013H	M1B044E	1	1	29.04	2	M1B044
AC009151	CAH	14	Monoclonal	0	Cahuide	CAH	Doce de Abril	DA	2013-06-13	2013H	M1B047D	1	1	28.58	2	M1B047
AC009154	CAH	16	Monoclonal	0	Cahuide	CAH	Doce de Abril	DA	2013-06-13	2013H	M1B049B	1	1	25.5	2	M1B049
AC009194	CAH	10	Polyclonal	1	Cahuide	CAH	Doce de Abril	DA	2013-06-14	2013H	M1B033D	2	2	32.66	1	M1B033
AC009222	CAH	15	Monoclonal	0	Cahuide	CAH	Cahuide	CT	2013-06-14	2013H	M1A134B	1	1	26.06	2	M1A134
AC009235	CAH	16	Monoclonal	0	Cahuide	CAH	Doce de Abril	DA	2013-06-14	2013H	M1B031E	2	2	26.36	2	M1B031
AC009254	CAH	15	Monoclonal	0	Cahuide	CAH	Doce de Abril	DA	2013-06-17	2013H	M1B016D	2	1	27.24	2	M1B016
AC009289	CAH	16	Polyclonal	7	Cahuide	CAH	Cahuide	CT	2013-06-17	2013H	M1A154A	1	1	25.39	1	M1A154
AC009305	CAH	10	Monoclonal	0	Cahuide	CAH	Cahuide	CT	2013-06-18	2013H	M1A152E	1	1	31.93	1	M1A152
AC009316	CAH	16	Monoclonal	0	Cahuide	CAH	Cahuide	CT	2013-06-18	2013H	M1A160A	1	1	30.26	2	M1A160
AC009361	CAH	15	Monoclonal	0	Cahuide	CAH	Doce de Abril	DA	2013-06-19	2013H	M1B056D	1	1	22.47	2	M1B056
AC009367	CAH	16	Monoclonal	0	Cahuide	CAH	Cahuide	CT	2013-06-20	2013H	M1A002C	1	1	29.33	2	M1A002
AC009369	CAH	15	Monoclonal	0	Cahuide	CAH	Doce de Abril	DA	2013-06-20	2013H	M1B009B	2	2	21.31	2	M1B009
AC009388	CAH	15	Monoclonal	0	Cahuide	CAH	Cahuide	CT	2013-06-20	2013H	M1A001G	1	1	25	2	M1A001
AC009398	CAH	12	Monoclonal	0	Cahuide	CAH	Cahuide	CT	2013-06-21	2013H	M1A092A	1	1	32.42	2	M1A092
AC009403	CAH	9	Monoclonal	0	Cahuide	CAH	Doce de Abril	DA	2013-06-21	2013H	M1B016B	1	1	30.94	1	M1B016
AC009405	CAH	16	Monoclonal	0	Cahuide	CAH	Doce de Abril	DA	2013-06-25	2013H	M1B005A	1	1	21.07	2	M1B005
AC009458	CAH	13	Monoclonal	0	Cahuide	CAH	Cahuide	CT	2013-06-26	2013H	M1A050B	1	1	28.3	1	M1A050
AC009472	CAH	12	Monoclonal	0	Cahuide	CAH	Habana	HA	2013-06-27	2013H	M1F029B	1	1	29.13	1	M1F029
AC009475	CAH	15	Polyclonal	1	Cahuide	CAH	Habana	HA	2013-06-28	2013H	M1F029A	1	1	22.5	2	M1F029
AC011551	CAH	15	Monoclonal	0	Cahuide	CAH	Cahuide	CT	2013-09-02	2013L	M1A041B	2	1	26.99	2	M1A041
AC011557	CAH	16	Monoclonal	0	Cahuide	CAH	Cahuide	CT	2013-09-02	2013L	M1A005A	2	2	26.79	2	M1A005
AC011562	CAH	16	Monoclonal	0	Cahuide	CAH	Cahuide	CT	2013-09-02	2013L	M1A014C	1	1	23.53	2	M1A014
AC011630	CAH	16	Polyclonal	1	Cahuide	CAH	Cahuide	CT	2013-09-02	2013L	M1A059A	1	1	27.43	2	M1A059
AC011694	CAH	8	Monoclonal	0	Cahuide	CAH	Cahuide	CT	2013-09-03	2013L	M1A027E	2	1	29.01	2	M1A027
AC011709	CAH	12	Monoclonal	0	Cahuide	CAH	Cahuide	CT	2013-09-03	2013L	M1A169A	1	1	29.17	2	M1A169
AC011822	CAH	16	Monoclonal	0	Cahuide	CAH	Cahuide	CT	2013-09-04	2013L	M1A168G	1	1	24.56	2	M1A168
AC011952	CAH	16	Monoclonal	0	Cahuide	CAH	Habana	HA	2013-09-06	2013L	M1F031B	1	1	26.83	2	M1F031
AC011980	CAH	14	Monoclonal	0	Cahuide	CAH	Habana	HA	2013-09-06	2013L	M1F007D	1	1	29.54	2	M1F007
AC012092	CAH	15	Monoclonal	0	Cahuide	CAH	Doce de Abril	DA	2013-09-07	2013L	M1B012B	3	2	27.15	2	M1B012
AC012107	CAH	16	Polyclonal	1	Cahuide	CAH	Cahuide	CT	2013-09-07	2013L	M1A073C	1	1	23.33	2	M1A073
AC012116	CAH	16	Monoclonal	0	Cahuide	CAH	Cahuide	CT	2013-09-07	2013L	M1A001A	4	2	23.2	2	M1A001
AC012149	CAH	15	Polyclonal	1	Cahuide	CAH	Cahuide	CT	2013-09-09	2013L	M1A001H	1	1	22.2	2	M1A001
AC012174	CAH	15	Polyclonal	1	Cahuide	CAH	Habana	HA	2013-09-09	2013L	M1F019G	1	1	23.2	2	M1F019
AC012190	CAH	16	Monoclonal	0	Cahuide	CAH	Habana	HA	2013-09-09	2013L	M1F044A	1	1	22.94	2	M1F044
AC012221	CAH	16	Monoclonal	0	Cahuide	CAH	Cahuide	CT	2013-09-10	2013L	M1A159A	2	1	26.31	2	M1A159
AC012232	CAH	11	Polyclonal	1	Cahuide	CAH	Cahuide	CT	2013-09-10	2013L	M1A161F	1	1	28.19	2	M1A161
AC012296	CAH	16	Monoclonal	0	Cahuide	CAH	Cahuide	CT	2013-09-11	2013L	M1A131G	1	1	26.07	2	M1A131
AC012337	CAH	16	Monoclonal	0	Cahuide	CAH	Cahuide	CT	2013-09-12	2013L	M1A113C	1	1	22.22	2	M1A113
AC012385	CAH	6	Monoclonal	0	Cahuide	CAH	Cahuide	CT	2013-09-13	2013L	M1A103G	2	1	31.07	2	M1A103
AC012396	CAH	9	Monoclonal	0	Cahuide	CAH	Habana	HA	2013-09-13	2013L	M1F031D	4	1	24.52	2	M1F031
AC012407	CAH	13	Monoclonal	0	Cahuide	CAH	Cahuide	CT	2013-09-16	2013L	M1A047A	1	1	28.04	1	M1A047
AC012408	CAH	11	Polyclonal	2	Cahuide	CAH	Cahuide	CT	2013-09-16	2013L	M1A078H	1	1	27.18	2	M1A078
AC012435	CAH	15	Polyclonal	3	Cahuide	CAH	Cahuide	CT	2013-09-18	2013L	M1A078A	3	2	24.44	2	M1A078
AC012474	CAH	11	Polyclonal	2	Cahuide	CAH	Cahuide	CT	2013-09-24	2013L	M1A138D	1	1	30.16	1	M1A138
AC014543	CAH	15	Monoclonal	0	Cahuide	CAH	Cahuide	CT	2013-12-02	2013L	M1A041B	2	2	28.64	2	M1A041
AC014552	CAH	11	Monoclonal	0	Cahuide	CAH	Cahuide	CT	2013-12-02	2013L	M1A078B	1	1	31.09	2	M1A078
AC014596	CAH	11	Monoclonal	0	Cahuide	CAH	Doce de Abril	DA	2013-12-02	2013L	M1B043A	3	3	32.7	1	M1B043
AC014608	CAH	16	Monoclonal	0	Cahuide	CAH	Cahuide	CT	2013-12-03	2013L	M1A036A	1	1	26.26	2	M1A036
AC014660	CAH	11	Polyclonal	2	Cahuide	CAH	Cahuide	CT	2013-12-03	2013L	M1A114A	1	1	30.3	1	M1A114
AC014698	CAH	16	Monoclonal	0	Cahuide	CAH	Cahuide	CT	2013-12-04	2013L	M1A078A	3	3	27.44	2	M1A078
AC014739	CAH	15	Monoclonal	0	Cahuide	CAH	Cahuide	CT	2013-12-04	2013L	M1A156B	1	1	25.42	2	M1A156
AC014842	CAH	16	Monoclonal	0	Cahuide	CAH	Cahuide	CT	2013-12-05	2013L	M1A156G	1	1	25.32	2	M1A156
AC014845	CAH	10	Monoclonal	0	Cahuide	CAH	Cahuide	CT	2013-12-05	2013L	M1A005B	2	1	28.36	2	M1A005
AC014910	CAH	14	Monoclonal	0	Cahuide	CAH	Habana	HA	2013-12-07	2013L	M1F031D	4	2	25.64	2	M1F031
AC015011	CAH	10	Monoclonal	0	Cahuide	CAH	Doce de Abril	DA	2013-12-10	2013L	M1B016D	2	2	32.03	2	M1B016
AC015062	CAH	15	Monoclonal	0	Cahuide	CAH	Cahuide	CT	2013-12-10	2013L	M1A037B	1	1	30.03	1	M1A037
AC015090	CAH	8	Monoclonal	0	Cahuide	CAH	Habana	HA	2013-12-10	2013L	M1F017A	1	1	26.22	2	M1F017
AC015101	CAH	15	Monoclonal	0	Cahuide	CAH	Habana	HA	2013-12-10	2013L	M1F048D	1	1	21.71	1	M1F048
AC015129	CAH	14	Monoclonal	0	Cahuide	CAH	Cahuide	CT	2013-12-12	2013L	M1A067D	2	1	24.18	2	M1A067
AC015132	CAH	9	Monoclonal	0	Cahuide	CAH	Cahuide	CT	2013-12-12	2013L	M1A080C	1	1	32.61	1	M1A080
AC015149	CAH	16	Monoclonal	0	Cahuide	CAH	Cahuide	CT	2013-12-12	2013L	M1A012E	1	1	28.62	2	M1A012
AC015173	CAH	16	Monoclonal	0	Cahuide	CAH	Cahuide	CT	2013-12-13	2013L	M1A041C	1	1	21.47	2	M1A041
AC015232	CAH	10	Polyclonal	1	Cahuide	CAH	Cahuide	CT	2013-12-16	2013L	M1A001A	4	3	30.43	2	M1A001
AC015249	CAH	10	Polyclonal	1	Cahuide	CAH	Cahuide	CT	2013-12-16	2013L	M1A074B	1	1	28.77	1	M1A074
AC015416	CAH	16	Monoclonal	0	Cahuide	CAH	Cahuide	CT	2013-12-27	2013L	M1A099A	1	1	27.11	2	M1A099
AC015422	CAH	16	Polyclonal	2	Cahuide	CAH	Cahuide	CT	2013-12-27	2013L	M1A131A	4	3	26.11	2	M1A131
AC017272	CAH	16	Monoclonal	0	Cahuide	CAH	Cahuide	CT	2014-03-03	2014H	M1A007C	4	3	26.62	2	M1A007
AC017292	CAH	16	Monoclonal	0	Cahuide	CAH	Cahuide	CT	2014-03-03	2014H	M1A001A	4	4	28.24	2	M1A001
AC017393	CAH	16	Polyclonal	2	Cahuide	CAH	Cahuide	CT	2014-03-04	2014H	M1A034K	1	1	24.13	2	M1A034
AC017414	CAH	14	Polyclonal	2	Cahuide	CAH	Cahuide	CT	2014-03-04	2014H	M1A080F	1	1	32.42	2	M1A080
AC017422	CAH	8	Monoclonal	0	Cahuide	CAH	Cahuide	CT	2014-03-04	2014H	M1A080E	1	1	29.83	1	M1A080
AC017483	CAH	14	Monoclonal	0	Cahuide	CAH	Cahuide	CT	2014-03-05	2014H	M1A005B	2	2	23.83	2	M1A005
AC017549	CAH	16	Monoclonal	0	Cahuide	CAH	Cahuide	CT	2014-03-05	2014H	M1A075D	1	1	29.3	1	M1A075
AC017620	CAH	13	Monoclonal	0	Cahuide	CAH	Habana	HA	2014-03-06	2014H	M1F031D	4	3	28.15	1	M1F031
AC017642	CAH	9	Polyclonal	2	Cahuide	CAH	Cahuide	CT	2014-03-06	2014H	M1A004A	1	1	32.11	1	M1A004
AC017761	CAH	16	Monoclonal	0	Cahuide	CAH	Cahuide	CT	2014-03-10	2014H	M1A010A	1	1	24.45	2	M1A010
AC017839	CAH	10	Monoclonal	0	Cahuide	CAH	Cahuide	CT	2014-03-11	2014H	M1A150C	1	1	30.98	2	M1A150
AC017958	CAH	14	Monoclonal	0	Cahuide	CAH	Cahuide	CT	2014-03-17	2014H	M1A005H	1	1	30.21	2	M1A005
AC017970	CAH	8	Polyclonal	1	Cahuide	CAH	Cahuide	CT	2014-03-17	2014H	M1A067D	2	2	29.42	2	M1A067
AC018004	CAH	16	Monoclonal	0	Cahuide	CAH	Cahuide	CT	2014-03-20	2014H	M1A102G	1	1	26.56	2	M1A102
AC018102	CAH	10	Polyclonal	1	Cahuide	CAH	Cahuide	CT	2014-03-28	2014H	M1A041D	2	1	31.65	1	M1A041
AC020071	CAH	16	Monoclonal	0	Cahuide	CAH	Cahuide	CT	2014-06-03	2014H	M1A159A	2	2	34.78	1	M1A159
AC020110	CAH	4	Polyclonal	1	Cahuide	CAH	Cahuide	CT	2014-06-03	2014H	M1A041D	2	2	34.12	1	M1A041
AC020114	CAH	3	Monoclonal	0	Cahuide	CAH	Cahuide	CT	2014-06-03	2014H	M1A043A	1	1	34.04	1	M1A043
AC020116	CAH	2	Polyclonal	1	Cahuide	CAH	Cahuide	CT	2014-06-03	2014H	M1A043D	2	2	33.59	1	M1A043
AC020152	CAH	16	Monoclonal	0	Cahuide	CAH	Doce de Abril	DA	2014-06-04	2014H	M1B019B	2	2	26.62	2	M1B019
AC020169	CAH	3	Monoclonal	0	Cahuide	CAH	Cahuide	CT	2014-06-04	2014H	M1A007C	4	4	33.64	1	M1A007
AC020191	CAH	16	Monoclonal	0	Cahuide	CAH	Cahuide	CT	2014-06-04	2014H	M1A067B	1	1	28.35	2	M1A067
AC020216	CAH	5	Polyclonal	2	Cahuide	CAH	Cahuide	CT	2014-06-04	2014H	M1A153D	2	2	29.9	1	M1A153
AC020284	CAH	16	Monoclonal	0	Cahuide	CAH	Cahuide	CT	2014-06-05	2014H	M1A026B	1	1	25.58	2	M1A026
AC020328	CAH	14	Polyclonal	1	Cahuide	CAH	Habana	HA	2014-06-06	2014H	M1F028A	2	2	32.12	1	M1F028
AC020694	CAH	5	Monoclonal	0	Cahuide	CAH	Cahuide	CT	2014-06-20	2014H	M1A125B	1	1	32.32	1	M1A125
AC020707	CAH	16	Monoclonal	0	Cahuide	CAH	Cahuide	CT	2014-06-20	2014H	M1A027E	2	2	23.16	2	M1A027
AC022776	CAH	10	Monoclonal	0	Cahuide	CAH	Doce de Abril	DA	2014-09-02	2014L	M1B032F	1	1	31.49	1	M1B032
AC022865	CAH	16	Polyclonal	2	Cahuide	CAH	Cahuide	CT	2014-09-02	2014L	M1A131A	4	4	34.48	1	M1A131
AC023070	CAH	1	Monoclonal	0	Cahuide	CAH	Doce de Abril	DA	2014-09-05	2014L	M1B008B	1	1	33.27	1	M1B008
AC023079	CAH	0	Monoclonal	0	Cahuide	CAH	Habana	HA	2014-09-05	2014L	M1F028C	1	1	32.29	1	M1F028
AC023083	CAH	1	Monoclonal	0	Cahuide	CAH	Habana	HA	2014-09-05	2014L	M1F029C	1	1	34.83	1	M1F029
AC023087	CAH	1	Monoclonal	0	Cahuide	CAH	Habana	HA	2014-09-05	2014L	M1F030B	1	1	33.79	1	M1F030
AC023091	CAH	2	Monoclonal	0	Cahuide	CAH	Habana	HA	2014-09-05	2014L	M1F031D	4	4	32.54	1	M1F031
AC023198	CAH	3	Monoclonal	0	Cahuide	CAH	Doce de Abril	DA	2014-09-06	2014L	M1B045B	1	1	32.76	1	M1B045
AC023292	CAH	1	Monoclonal	0	Cahuide	CAH	Habana	HA	2014-09-08	2014L	M1F023E	1	1	31.45	1	M1F023
AC025433	CAH	16	Monoclonal	0	Cahuide	CAH	Cahuide	CT	2014-12-01	2014L	M1A103G	2	2	33.5	1	M1A103
AC025568	CAH	15	Polyclonal	1	Cahuide	CAH	Cahuide	CT	2014-12-02	2014L	M1A004B	2	2	34.44	1	M1A004
AC025880	CAH	15	Monoclonal	0	Cahuide	CAH	Doce de Abril	DA	2014-12-06	2014L	M1B012B	3	3	34.92	1	M1B012
AC028736	CAH	16	Monoclonal	0	Cahuide	CAH	Cahuide	CT	2015-03-12	2015H	M1A022C	1	1	30.4	2	M1A022
AC028813	CAH	16	Monoclonal	0	Cahuide	CAH	Cahuide	CT	2015-03-17	2015H	M1A160B	2	1	29.56	2	M1A160
AC028879	CAH	16	Monoclonal	0	Cahuide	CAH	Cahuide	CT	2015-03-19	2015H	M1A160B	2	2	24.53	2	M1A160
PC001329	CAH	16	Monoclonal	0	Cahuide	CAH	Doce de Abril	DA	2014-06-02	2014H	M1B030E	1	1	27.17	2	M1B030
PC001352	CAH	16	Monoclonal	0	Cahuide	CAH	Cahuide	CT	2014-06-16	2014H	M1A004B	2	1	25.26	2	M1A004
PC001357	CAH	16	Monoclonal	0	Cahuide	CAH	Doce de Abril	DA	2014-06-17	2014H	M1B044D	1	1	31.4	2	M1B044
PC001485	CAH	16	Monoclonal	0	Cahuide	CAH	Cahuide	CT	2014-09-01	2014L	M1A043C	1	1	29.45	2	M1A043
PC001504	CAH	16	Monoclonal	0	Cahuide	CAH	Habana	HA	2014-09-17	2014L	M1F006B	1	1	27.41	2	M1F006
PC001636	CAH	16	Monoclonal	0	Cahuide	CAH	Cahuide	CT	2014-12-01	2014L	M1A009B	2	2	28.35	2	M1A009
AL000017	LUP	16	Monoclonal	0	Lupuna	LUP	Santa Rita	SR	2012-08-09	2012L	M1E013F	2	1	26.7	2	M1E013
AL000178	LUP	16	Monoclonal	0	Lupuna	LUP	San Jose de Lupuna	LT	2012-08-12	2012L	M1C009C	1	1	25.39	2	M1C009
AL000322	LUP	16	Polyclonal	1	Lupuna	LUP	San Jose de Lupuna	LT	2012-08-14	2012L	M1C058B	1	1	30.63	2	M1C058
AL000330	LUP	16	Monoclonal	0	Lupuna	LUP	San Jose de Lupuna	LT	2012-08-14	2012L	M1C063C	2	1	21.51	2	M1C063
AL000360	LUP	16	Monoclonal	0	Lupuna	LUP	San Jose de Lupuna	LT	2012-08-15	2012L	M1C073A	1	1	25.97	2	M1C073
AL000624	LUP	16	Monoclonal	0	Lupuna	LUP	San Pedro	SP	2012-09-07	2012L	M1D051G	2	1	27.29	2	M1D051
AL000827	LUP	16	Monoclonal	0	Lupuna	LUP	San Jose de Lupuna	LT	2012-09-26	2012L	M1C075A	1	1	24.88	2	M1C075
AL002028	LUP	15	Monoclonal	0	Lupuna	LUP	Santa Rita	SR	2012-12-05	2012L	M1E001C	1	1	26.42	2	M1E001
AL002245	LUP	1	Monoclonal	0	Lupuna	LUP	San Pedro	SP	2012-12-07	2012L	M1D057D	1	1	31.57	1	M1D057
AL002404	LUP	15	Polyclonal	1	Lupuna	LUP	Santa Rita	SR	2012-12-11	2012L	M1E053C	2	1	27.01	1	M1E053
AL002610	LUP	16	Polyclonal	1	Lupuna	LUP	San Pedro	SP	2012-12-20	2012L	M1D026C	2	1	20.82	2	M1D026
AL002624	LUP	16	Monoclonal	0	Lupuna	LUP	San Pedro	SP	2012-12-24	2012L	M1D024A	2	1	25.41	1	M1D024
AL002626	LUP	16	Monoclonal	0	Lupuna	LUP	San Pedro	SP	2012-12-24	2012L	M1D025F	1	1	22.1	2	M1D025
AL004492	LUP	11	Monoclonal	0	Lupuna	LUP	Santa Rita	SR	2013-03-04	2013H	M1E044A	1	1	25.18	1	M1E044
AL004511	LUP	16	Monoclonal	0	Lupuna	LUP	Santa Rita	SR	2013-03-05	2013H	M1E001F	2	1	24.86	1	M1E001
AL004583	LUP	15	Monoclonal	0	Lupuna	LUP	Santa Rita	SR	2013-03-06	2013H	M1E001E	1	1	24.57	1	M1E001
AL004612	LUP	12	Monoclonal	0	Lupuna	LUP	San Jose de Lupuna	LT	2013-03-06	2013H	M1C037C	1	1	25.46	1	M1C037
AL004774	LUP	14	Polyclonal	1	Lupuna	LUP	Santa Rita	SR	2013-03-08	2013H	M1E021C	1	1	32.04	2	M1E021
AL004860	LUP	10	Monoclonal	0	Lupuna	LUP	San Pedro	SP	2013-03-08	2013H	M1D058C	1	1	26.48	1	M1D058
AL004951	LUP	11	Monoclonal	0	Lupuna	LUP	San Jose de Lupuna	LT	2013-03-11	2013H	M1C050B	1	1	33.3	1	M1C050
AL004967	LUP	14	Polyclonal	1	Lupuna	LUP	Santa Rita	SR	2013-03-12	2013H	M1E024B	1	1	29.73	2	M1E024
AL004984	LUP	15	Monoclonal	0	Lupuna	LUP	Santa Rita	SR	2013-03-12	2013H	M1E051D	2	1	24.85	2	M1E051
AL004991	LUP	11	Monoclonal	0	Lupuna	LUP	Santa Rita	SR	2013-03-12	2013H	M1E062B	1	1	33	1	M1E062
AL005099	LUP	16	Monoclonal	0	Lupuna	LUP	San Jose de Lupuna	LT	2013-03-13	2013H	M1C050E	1	1	23.43	2	M1C050
AL005117	LUP	14	Monoclonal	0	Lupuna	LUP	Santa Rita	SR	2013-03-14	2013H	M1E036C	1	1	26.95	1	M1E036
AL005202	LUP	16	Polyclonal	1	Lupuna	LUP	Santa Rita	SR	2013-03-18	2013H	M1E077A	1	1	25.46	2	M1E077
AL005227	LUP	15	Monoclonal	0	Lupuna	LUP	Santa Rita	SR	2013-03-19	2013H	M1E045A	1	1	31.02	2	M1E045
AL005267	LUP	16	Monoclonal	0	Lupuna	LUP	San Jose de Lupuna	LT	2013-03-20	2013H	M1C036C	1	1	29.52	2	M1C036
AL005280	LUP	15	Monoclonal	0	Lupuna	LUP	Santa Rita	SR	2013-03-21	2013H	M1E018B	3	1	25.97	1	M1E018
AL005288	LUP	16	Monoclonal	0	Lupuna	LUP	San Pedro	SP	2013-03-21	2013H	M1D008C	1	1	24.09	2	M1D008
AL005290	LUP	15	Monoclonal	0	Lupuna	LUP	San Pedro	SP	2013-03-21	2013H	M1D043A	2	1	28.09	2	M1D043
AL005294	LUP	15	Monoclonal	0	Lupuna	LUP	San Jose de Lupuna	LT	2013-03-21	2013H	M1C063C	2	2	24.49	2	M1C063
AL005305	LUP	16	Monoclonal	0	Lupuna	LUP	San Pedro	SP	2013-03-22	2013H	M1D043A	2	2	28.09	2	M1D043
AL005321	LUP	15	Monoclonal	0	Lupuna	LUP	San Jose de Lupuna	LT	2013-03-22	2013H	M1C069B	2	1	25.14	1	M1C069
AL005333	LUP	9	Monoclonal	0	Lupuna	LUP	San Jose de Lupuna	LT	2013-03-25	2013H	M1C024A	1	1	22.91	2	M1C024
AL005342	LUP	14	Monoclonal	0	Lupuna	LUP	San Jose de Lupuna	LT	2013-03-25	2013H	M1C063B	1	1	27.43	2	M1C063
AL005349	LUP	15	Monoclonal	0	Lupuna	LUP	San Pedro	SP	2013-03-25	2013H	M1D002C	3	1	23.95	2	M1D002
AL005352	LUP	16	Monoclonal	0	Lupuna	LUP	San Pedro	SP	2013-03-25	2013H	M1D042D	4	1	23.27	2	M1D042
AL005358	LUP	16	Monoclonal	0	Lupuna	LUP	San Jose de Lupuna	LT	2013-03-26	2013H	M1C017B	1	1	23.09	2	M1C017
AL005359	LUP	9	Monoclonal	0	Lupuna	LUP	San Jose de Lupuna	LT	2013-03-26	2013H	M1C063A	1	1	29.28	1	M1C063
AL005374	LUP	15	Monoclonal	0	Lupuna	LUP	San Jose de Lupuna	LT	2013-03-27	2013H	M1C024B	1	1	28.36	2	M1C024
AL005382	LUP	15	Monoclonal	0	Lupuna	LUP	San Jose de Lupuna	LT	2013-03-31	2013H	M1C003D	2	1	29.2	2	M1C003
AL005383	LUP	16	Monoclonal	0	Lupuna	LUP	San Jose de Lupuna	LT	2013-03-31	2013H	M1C035F	1	1	20.21	2	M1C035
AL005386	LUP	16	Monoclonal	0	Lupuna	LUP	San Pedro	SP	2013-03-31	2013H	M1D008B	2	1	25.03	2	M1D008
AL007330	LUP	16	Monoclonal	0	Lupuna	LUP	Santa Rita	SR	2013-06-03	2013H	M1E036G	1	1	26.98	2	M1E036
AL007333	LUP	16	Polyclonal	4	Lupuna	LUP	San Pedro	SP	2013-06-03	2013H	M1D024B	3	1	27.76	1	M1D024
AL007337	LUP	15	Monoclonal	0	Lupuna	LUP	San Jose de Lupuna	LT	2013-06-03	2013H	M1C008C	4	1	29.07	2	M1C008
AL007341	LUP	10	Monoclonal	0	Lupuna	LUP	San Jose de Lupuna	LT	2013-06-03	2013H	M1C013B	1	1	31.07	1	M1C013
AL007343	LUP	14	Monoclonal	0	Lupuna	LUP	San Jose de Lupuna	LT	2013-06-03	2013H	M1C016B	1	1	28.85	2	M1C016
AL007430	LUP	16	Monoclonal	0	Lupuna	LUP	San Pedro	SP	2013-06-04	2013H	M1D056E	1	1	24.55	2	M1D056
AL007432	LUP	16	Polyclonal	1	Lupuna	LUP	San Pedro	SP	2013-06-04	2013H	M1D059C	3	1	25.06	2	M1D059
AL007438	LUP	14	Polyclonal	1	Lupuna	LUP	San Jose de Lupuna	LT	2013-06-04	2013H	M1C003C	1	1	28.02	2	M1C003
AL007460	LUP	13	Monoclonal	0	Lupuna	LUP	San Jose de Lupuna	LT	2013-06-04	2013H	M1C019A	1	1	29.38	1	M1C019
AL007461	LUP	8	Monoclonal	0	Lupuna	LUP	San Jose de Lupuna	LT	2013-06-04	2013H	M1C019B	1	1	32.08	2	M1C019
AL007465	LUP	15	Polyclonal	1	Lupuna	LUP	San Jose de Lupuna	LT	2013-06-04	2013H	M1C050C	1	1	28.43	2	M1C050
AL007478	LUP	16	Polyclonal	1	Lupuna	LUP	San Jose de Lupuna	LT	2013-06-04	2013H	M1C063D	2	1	27.78	2	M1C063
AL007523	LUP	14	Monoclonal	0	Lupuna	LUP	Santa Rita	SR	2013-06-05	2013H	M1E013F	2	2	31.63	2	M1E013
AL007533	LUP	13	Monoclonal	0	Lupuna	LUP	Santa Rita	SR	2013-06-05	2013H	M1E025D	2	1	32.27	2	M1E025
AL007534	LUP	8	Monoclonal	0	Lupuna	LUP	Santa Rita	SR	2013-06-05	2013H	M1E026A	4	1	31.01	2	M1E026
AL007539	LUP	14	Monoclonal	0	Lupuna	LUP	Santa Rita	SR	2013-06-05	2013H	M1E028D	2	1	31.24	1	M1E028
AL007584	LUP	13	Monoclonal	0	Lupuna	LUP	Santa Rita	SR	2013-06-05	2013H	M1E078E	2	1	21.24	2	M1E078
AL007585	LUP	16	Monoclonal	0	Lupuna	LUP	Santa Rita	SR	2013-06-05	2013H	M1E053J	4	1	23.23	2	M1E053
AL007599	LUP	10	Polyclonal	1	Lupuna	LUP	Santa Rita	SR	2013-06-06	2013H	M1E016B	1	1	29.41	2	M1E016
AL007605	LUP	16	Monoclonal	0	Lupuna	LUP	Santa Rita	SR	2013-06-06	2013H	M1E021E	1	1	23.4	2	M1E021
AL007609	LUP	13	Monoclonal	0	Lupuna	LUP	Santa Rita	SR	2013-06-06	2013H	M1E037B	1	1	25.31	2	M1E037
AL007625	LUP	16	Monoclonal	0	Lupuna	LUP	Santa Rita	SR	2013-06-06	2013H	M1E053B	1	1	24.37	2	M1E053
AL007626	LUP	12	Monoclonal	0	Lupuna	LUP	Santa Rita	SR	2013-06-06	2013H	M1E053D	1	1	27.44	2	M1E053
AL007631	LUP	13	Monoclonal	0	Lupuna	LUP	Santa Rita	SR	2013-06-06	2013H	M1E054A	2	1	31.06	1	M1E054
AL007635	LUP	16	Polyclonal	1	Lupuna	LUP	Santa Rita	SR	2013-06-06	2013H	M1E058C	1	1	26.09	2	M1E058
AL007641	LUP	15	Monoclonal	0	Lupuna	LUP	Santa Rita	SR	2013-06-06	2013H	M1E062C	2	1	27.75	2	M1E062
AL007684	LUP	15	Monoclonal	0	Lupuna	LUP	San Pedro	SP	2013-06-07	2013H	M1D019C	2	1	29.17	2	M1D019
AL007692	LUP	12	Monoclonal	0	Lupuna	LUP	San Pedro	SP	2013-06-07	2013H	M1D026C	2	2	29.36	2	M1D026
AL007700	LUP	16	Monoclonal	0	Lupuna	LUP	San Pedro	SP	2013-06-07	2013H	M1D036A	2	1	26.87	2	M1D036
AL007733	LUP	15	Monoclonal	0	Lupuna	LUP	San Pedro	SP	2013-06-07	2013H	M1D053C	1	1	28.44	2	M1D053
AL007737	LUP	16	Monoclonal	0	Lupuna	LUP	San Pedro	SP	2013-06-07	2013H	M1D054C	3	1	26.23	2	M1D054
AL007766	LUP	16	Monoclonal	0	Lupuna	LUP	Santa Rita	SR	2013-06-10	2013H	M1E025A	1	1	26.99	2	M1E025
AL007769	LUP	16	Monoclonal	0	Lupuna	LUP	Santa Rita	SR	2013-06-10	2013H	M1E030B	1	1	27.28	2	M1E030
AL007792	LUP	11	Monoclonal	0	Lupuna	LUP	Santa Rita	SR	2013-06-10	2013H	M1E050B	1	1	29.29	2	M1E050
AL007810	LUP	15	Monoclonal	0	Lupuna	LUP	Santa Rita	SR	2013-06-10	2013H	M1E074B	1	1	26.52	2	M1E074
AL007855	LUP	16	Monoclonal	0	Lupuna	LUP	San Pedro	SP	2013-06-10	2013H	M1D020D	1	1	25.07	2	M1D020
AL007874	LUP	10	Monoclonal	0	Lupuna	LUP	Santa Rita	SR	2013-06-11	2013H	M1E022A	1	1	30.6	1	M1E022
AL007877	LUP	16	Monoclonal	0	Lupuna	LUP	Santa Rita	SR	2013-06-11	2013H	M1E040C	3	1	24.89	2	M1E040
AL007883	LUP	16	Monoclonal	0	Lupuna	LUP	Santa Rita	SR	2013-06-11	2013H	M1E056C	1	1	25.57	2	M1E056
AL007890	LUP	11	Monoclonal	0	Lupuna	LUP	San Pedro	SP	2013-06-11	2013H	M1D024A	2	2	31.57	1	M1D024
AL007891	LUP	16	Monoclonal	0	Lupuna	LUP	San Pedro	SP	2013-06-11	2013H	M1D025E	1	1	22.24	2	M1D025
AL007893	LUP	16	Monoclonal	0	Lupuna	LUP	San Pedro	SP	2013-06-11	2013H	M1D025I	2	1	27.4	2	M1D025
AL007896	LUP	8	Monoclonal	0	Lupuna	LUP	San Pedro	SP	2013-06-11	2013H	M1D045B	1	1	31.24	2	M1D045
AL007915	LUP	16	Monoclonal	0	Lupuna	LUP	San Jose de Lupuna	LT	2013-06-11	2013H	M1C069C	2	1	24.15	2	M1C069
AL007923	LUP	16	Monoclonal	0	Lupuna	LUP	Santa Rita	SR	2013-06-12	2013H	M1E001D	1	1	30.76	2	M1E001
AL007942	LUP	16	Polyclonal	1	Lupuna	LUP	Santa Rita	SR	2013-06-12	2013H	M1E059B	1	1	28.46	2	M1E059
AL007945	LUP	16	Monoclonal	0	Lupuna	LUP	Santa Rita	SR	2013-06-12	2013H	M1E066E	1	1	25.16	2	M1E066
AL007949	LUP	16	Monoclonal	0	Lupuna	LUP	Santa Rita	SR	2013-06-12	2013H	M1E076A	2	1	30.26	2	M1E076
AL007951	LUP	7	Monoclonal	0	Lupuna	LUP	San Pedro	SP	2013-06-12	2013H	M1D001B	2	1	33.38	1	M1D001
AL007962	LUP	14	Monoclonal	0	Lupuna	LUP	San Pedro	SP	2013-06-12	2013H	M1D019E	2	1	25.8	2	M1D019
AL008018	LUP	9	Monoclonal	0	Lupuna	LUP	Santa Rita	SR	2013-06-13	2013H	M1E050C	1	1	32.12	1	M1E050
AL008026	LUP	16	Monoclonal	0	Lupuna	LUP	Santa Rita	SR	2013-06-13	2013H	M1E067B	1	1	27.78	2	M1E067
AL008037	LUP	9	Monoclonal	0	Lupuna	LUP	San Pedro	SP	2013-06-13	2013H	M1D020E	1	1	32.8	2	M1D020
AL008083	LUP	9	Monoclonal	0	Lupuna	LUP	Santa Rita	SR	2013-06-14	2013H	M1E018A	1	1	33.06	1	M1E018
AL008089	LUP	16	Polyclonal	5	Lupuna	LUP	Santa Rita	SR	2013-06-14	2013H	M1E067A	2	1	27.45	2	M1E067
AL008108	LUP	16	Monoclonal	0	Lupuna	LUP	San Pedro	SP	2013-06-14	2013H	M1D012C	2	1	27.96	2	M1D012
AL008109	LUP	16	Monoclonal	0	Lupuna	LUP	San Pedro	SP	2013-06-14	2013H	M1D019D	1	1	26.12	2	M1D019
AL008114	LUP	16	Monoclonal	0	Lupuna	LUP	San Pedro	SP	2013-06-14	2013H	M1D026F	1	1	29.29	2	M1D026
AL008119	LUP	13	Monoclonal	0	Lupuna	LUP	San Pedro	SP	2013-06-14	2013H	M1D044B	2	1	31.96	1	M1D044
AL008124	LUP	16	Polyclonal	1	Lupuna	LUP	Santa Rita	SR	2013-06-17	2013H	M1E024A	2	1	30.5	1	M1E024
AL008128	LUP	16	Monoclonal	0	Lupuna	LUP	Santa Rita	SR	2013-06-17	2013H	M1E046D	1	1	25.59	2	M1E046
AL008130	LUP	16	Polyclonal	1	Lupuna	LUP	Santa Rita	SR	2013-06-17	2013H	M1E051C	1	1	29.06	2	M1E051
AL008147	LUP	14	Monoclonal	0	Lupuna	LUP	San Jose de Lupuna	LT	2013-06-17	2013H	M1C029F	3	1	22.53	2	M1C029
AL008172	LUP	16	Polyclonal	1	Lupuna	LUP	San Jose de Lupuna	LT	2013-06-18	2013H	M1C029C	1	1	23.4	2	M1C029
AL008197	LUP	16	Monoclonal	0	Lupuna	LUP	Santa Rita	SR	2013-06-19	2013H	M1E054D	2	1	22.85	2	M1E054
AL008199	LUP	13	Monoclonal	0	Lupuna	LUP	Santa Rita	SR	2013-06-19	2013H	M1E064H	1	1	25.83	2	M1E064
AL008219	LUP	13	Monoclonal	0	Lupuna	LUP	Santa Rita	SR	2013-06-20	2013H	M1E001G	2	1	27.41	2	M1E001
AL008220	LUP	16	Monoclonal	0	Lupuna	LUP	Santa Rita	SR	2013-06-20	2013H	M1E064C	1	1	24.23	2	M1E064
AL008225	LUP	11	Monoclonal	0	Lupuna	LUP	San Jose de Lupuna	LT	2013-06-20	2013H	M1C004C	1	1	31.43	1	M1C004
AL008245	LUP	16	Polyclonal	1	Lupuna	LUP	Santa Rita	SR	2013-06-22	2013H	M1E066A	1	1	25.38	2	M1E066
AL008247	LUP	16	Monoclonal	0	Lupuna	LUP	Santa Rita	SR	2013-06-25	2013H	M1E027A	1	1	25.29	2	M1E027
AL008257	LUP	13	Monoclonal	0	Lupuna	LUP	San Pedro	SP	2013-06-25	2013H	M1D041F	1	1	24.08	2	M1D041
AL008260	LUP	15	Polyclonal	1	Lupuna	LUP	San Jose de Lupuna	LT	2013-06-25	2013H	M1C008A	2	1	21.57	2	M1C008
AL008272	LUP	16	Monoclonal	0	Lupuna	LUP	Santa Rita	SR	2013-06-26	2013H	M1E015D	1	1	25.6	2	M1E015
AL008274	LUP	16	Monoclonal	0	Lupuna	LUP	Santa Rita	SR	2013-06-26	2013H	M1E026B	1	1	26.29	2	M1E026
AL008275	LUP	15	Monoclonal	0	Lupuna	LUP	Santa Rita	SR	2013-06-26	2013H	M1E064A	2	1	28.28	2	M1E064
AL010096	LUP	12	Monoclonal	0	Lupuna	LUP	Santa Rita	SR	2013-09-02	2013L	M1E057B	1	1	28.16	2	M1E057
AL010104	LUP	16	Monoclonal	0	Lupuna	LUP	San Pedro	SP	2013-09-02	2013L	M1D049D	3	1	23.7	2	M1D049
AL010106	LUP	16	Monoclonal	0	Lupuna	LUP	San Jose de Lupuna	LT	2013-09-02	2013L	M1C001D	2	1	22.27	2	M1C001
AL010184	LUP	16	Polyclonal	4	Lupuna	LUP	San Jose de Lupuna	LT	2013-09-02	2013L	M1C073E	3	1	25.32	2	M1C073
AL010203	LUP	15	Monoclonal	0	Lupuna	LUP	San Pedro	SP	2013-09-03	2013L	M1D019C	2	2	27.05	2	M1D019
AL010209	LUP	16	Monoclonal	0	Lupuna	LUP	Santa Rita	SR	2013-09-03	2013L	M1E076D	6	1	21.6	2	M1E076
AL010443	LUP	10	Monoclonal	0	Lupuna	LUP	Santa Rita	SR	2013-09-05	2013L	M1E028D	2	2	29.11	1	M1E028
AL010564	LUP	15	Monoclonal	0	Lupuna	LUP	Santa Rita	SR	2013-09-09	2013L	M1E026A	4	2	27.32	2	M1E026
AL010619	LUP	16	Monoclonal	0	Lupuna	LUP	San Pedro	SP	2013-09-09	2013L	M1D024B	3	2	22.95	2	M1D024
AL010652	LUP	16	Monoclonal	0	Lupuna	LUP	San Pedro	SP	2013-09-09	2013L	M1D059D	1	1	22.87	2	M1D059
AL010653	LUP	15	Monoclonal	0	Lupuna	LUP	San Jose de Lupuna	LT	2013-09-09	2013L	M1C022A	2	1	21.44	2	M1C022
AL010704	LUP	16	Monoclonal	0	Lupuna	LUP	San Pedro	SP	2013-09-10	2013L	M1D020C	2	1	23.87	2	M1D020
AL010845	LUP	12	Monoclonal	0	Lupuna	LUP	San Pedro	SP	2013-09-13	2013L	M1D031A	1	1	28.54	1	M1D031
AL010848	LUP	16	Monoclonal	0	Lupuna	LUP	San Pedro	SP	2013-09-13	2013L	M1D048A	1	1	31.03	1	M1D048
AL010852	LUP	15	Monoclonal	0	Lupuna	LUP	Santa Rita	SR	2013-09-16	2013L	M1E024A	2	2	29.25	1	M1E024
AL010883	LUP	14	Monoclonal	0	Lupuna	LUP	San Jose de Lupuna	LT	2013-09-16	2013L	M1C001G	2	1	30.44	1	M1C001
AL010933	LUP	10	Monoclonal	0	Lupuna	LUP	Santa Rita	SR	2013-09-18	2013L	M1E028A	1	1	25.37	2	M1E028
AL010948	LUP	13	Monoclonal	0	Lupuna	LUP	San Pedro	SP	2013-09-19	2013L	M1D052C	1	1	28.58	2	M1D052
AL010965	LUP	12	Monoclonal	0	Lupuna	LUP	San Pedro	SP	2013-09-23	2013L	M1D042D	4	2	23.33	1	M1D042
AL010966	LUP	16	Monoclonal	0	Lupuna	LUP	Santa Rita	SR	2013-09-23	2013L	M1E020D	1	1	25.33	2	M1E020
AL010982	LUP	12	Monoclonal	0	Lupuna	LUP	San Jose de Lupuna	LT	2013-09-25	2013L	M1C063D	2	2	21.9	2	M1C063
AL010990	LUP	14	Monoclonal	0	Lupuna	LUP	San Pedro	SP	2013-09-27	2013L	M1D044E	3	1	28.58	2	M1D044
AL012835	LUP	15	Monoclonal	0	Lupuna	LUP	San Jose de Lupuna	LT	2013-12-02	2013L	M1C042D	3	1	26.95	2	M1C042
AL012862	LUP	15	Monoclonal	0	Lupuna	LUP	San Jose de Lupuna	LT	2013-12-02	2013L	M1C034E	1	1	26.84	2	M1C034
AL012891	LUP	16	Polyclonal	1	Lupuna	LUP	Santa Rita	SR	2013-12-03	2013L	M1E046B	1	1	30.13	1	M1E046
AL012931	LUP	15	Monoclonal	0	Lupuna	LUP	San Jose de Lupuna	LT	2013-12-03	2013L	M1C035E	2	1	31.35	1	M1C035
AL012945	LUP	14	Monoclonal	0	Lupuna	LUP	San Jose de Lupuna	LT	2013-12-03	2013L	M1C073E	3	2	32.66	2	M1C073
AL013148	LUP	16	Monoclonal	0	Lupuna	LUP	Santa Rita	SR	2013-12-05	2013L	M1E038A	2	1	30.82	1	M1E038
AL013182	LUP	16	Monoclonal	0	Lupuna	LUP	San Pedro	SP	2013-12-06	2013L	M1D059A	1	1	32.17	1	M1D059
AL013267	LUP	16	Monoclonal	0	Lupuna	LUP	San Pedro	SP	2013-12-07	2013L	M1D055C	1	1	30.29	2	M1D055
AL013365	LUP	15	Monoclonal	0	Lupuna	LUP	San Jose de Lupuna	LT	2013-12-09	2013L	M1C008C	4	2	31.34	2	M1C008
AL013384	LUP	16	Monoclonal	0	Lupuna	LUP	San Jose de Lupuna	LT	2013-12-09	2013L	M1C068C	1	1	28.81	2	M1C068
AL013386	LUP	16	Monoclonal	0	Lupuna	LUP	San Jose de Lupuna	LT	2013-12-09	2013L	M1C084D	2	1	29.02	1	M1C084
AL013387	LUP	16	Monoclonal	0	Lupuna	LUP	San Jose de Lupuna	LT	2013-12-09	2013L	M1C088A	2	1	33.05	1	M1C088
AL013442	LUP	10	Monoclonal	0	Lupuna	LUP	San Jose de Lupuna	LT	2013-12-10	2013L	M1C011C	1	1	28.84	2	M1C011
AL013463	LUP	16	Monoclonal	0	Lupuna	LUP	San Jose de Lupuna	LT	2013-12-10	2013L	M1C018A	1	1	32.91	1	M1C018
AL013464	LUP	15	Monoclonal	0	Lupuna	LUP	San Jose de Lupuna	LT	2013-12-10	2013L	M1C094B	1	1	25.32	1	M1C094
AL013573	LUP	14	Polyclonal	1	Lupuna	LUP	Santa Rita	SR	2013-12-16	2013L	M1E001H	1	1	24.76	2	M1E001
AL013587	LUP	16	Monoclonal	0	Lupuna	LUP	San Pedro	SP	2013-12-16	2013L	M1D035D	2	1	26.68	2	M1D035
AL013602	LUP	15	Monoclonal	0	Lupuna	LUP	San Jose de Lupuna	LT	2013-12-16	2013L	M1C088D	1	1	23.69	2	M1C088
AL013636	LUP	16	Monoclonal	0	Lupuna	LUP	San Pedro	SP	2013-12-18	2013L	M1D022A	1	1	26.1	2	M1D022
AL013639	LUP	8	Monoclonal	0	Lupuna	LUP	San Jose de Lupuna	LT	2013-12-19	2013L	M1C003D	2	2	33.12	1	M1C003
AL013675	LUP	10	Monoclonal	0	Lupuna	LUP	San Pedro	SP	2013-12-26	2013L	M1D009B	1	1	32.86	2	M1D009
AL013681	LUP	16	Monoclonal	0	Lupuna	LUP	Santa Rita	SR	2013-12-27	2013L	M1E076D	6	2	24.44	2	M1E076
AL013685	LUP	16	Polyclonal	1	Lupuna	LUP	San Pedro	SP	2013-12-27	2013L	M1D038E	2	1	26.3	2	M1D038
AL013706	LUP	14	Monoclonal	0	Lupuna	LUP	San Jose de Lupuna	LT	2013-12-30	2013L	M1C073F	1	1	30.84	2	M1C073
AL013708	LUP	16	Monoclonal	0	Lupuna	LUP	San Pedro	SP	2013-12-30	2013L	M1D042G	2	1	24.1	2	M1D042
AL013718	LUP	16	Monoclonal	0	Lupuna	LUP	Santa Rita	SR	2014-01-02	2013L	M1E078E	2	2	23.01	2	M1E078
AL015437	LUP	15	Polyclonal	2	Lupuna	LUP	San Pedro	SP	2014-03-03	2014H	M1D042D	4	3	27.68	2	M1D042
AL015455	LUP	15	Monoclonal	0	Lupuna	LUP	San Pedro	SP	2014-03-03	2014H	M1D050C	1	1	30.18	1	M1D050
AL015466	LUP	16	Monoclonal	0	Lupuna	LUP	Santa Rita	SR	2014-03-03	2014H	M1E018D	2	1	24.66	2	M1E018
AL015555	LUP	16	Monoclonal	0	Lupuna	LUP	San Jose de Lupuna	LT	2014-03-04	2014H	M1C001I	1	1	23	2	M1C001
AL015576	LUP	16	Polyclonal	2	Lupuna	LUP	San Jose de Lupuna	LT	2014-03-04	2014H	M1C024C	3	1	28.21	2	M1C024
AL015596	LUP	12	Monoclonal	0	Lupuna	LUP	San Jose de Lupuna	LT	2014-03-04	2014H	M1C032C	2	1	29.54	2	M1C032
AL015615	LUP	14	Monoclonal	0	Lupuna	LUP	San Jose de Lupuna	LT	2014-03-04	2014H	M1C069C	2	2	28.96	2	M1C069
AL015620	LUP	15	Monoclonal	0	Lupuna	LUP	San Jose de Lupuna	LT	2014-03-04	2014H	M1C084D	2	2	26.03	2	M1C084
AL015625	LUP	13	Monoclonal	0	Lupuna	LUP	San Jose de Lupuna	LT	2014-03-04	2014H	M1C088E	4	1	23.25	2	M1C088
AL015640	LUP	0	Monoclonal	0	Lupuna	LUP	San Jose de Lupuna	LT	2014-03-04	2014H	M1C105D	1	1	27.32	2	M1C105
AL015664	LUP	15	Monoclonal	0	Lupuna	LUP	San Pedro	SP	2014-03-05	2014H	M1D013B	3	1	24.21	2	M1D013
AL015692	LUP	14	Polyclonal	1	Lupuna	LUP	San Jose de Lupuna	LT	2014-03-05	2014H	M1C031A	2	1	28.75	2	M1C031
AL015712	LUP	15	Monoclonal	0	Lupuna	LUP	San Jose de Lupuna	LT	2014-03-05	2014H	M1C073E	3	3	28.74	2	M1C073
AL015722	LUP	16	Monoclonal	0	Lupuna	LUP	San Jose de Lupuna	LT	2014-03-05	2014H	M1C001B	1	1	24.24	2	M1C001
AL015801	LUP	14	Polyclonal	1	Lupuna	LUP	San Pedro	SP	2014-03-06	2014H	M1D051G	2	2	24.23	2	M1D051
AL015804	LUP	16	Monoclonal	0	Lupuna	LUP	San Pedro	SP	2014-03-07	2014H	M1D054C	3	2	24.76	2	M1D054
AL015808	LUP	16	Monoclonal	0	Lupuna	LUP	Santa Rita	SR	2014-03-07	2014H	M1E005F	1	1	25.54	2	M1E005
AL015832	LUP	15	Monoclonal	0	Lupuna	LUP	Santa Rita	SR	2014-03-07	2014H	M1E051A	1	1	28.06	2	M1E051
AL015885	LUP	16	Monoclonal	0	Lupuna	LUP	San Pedro	SP	2014-03-07	2014H	M1D008B	2	2	23.3	2	M1D008
AL015890	LUP	16	Monoclonal	0	Lupuna	LUP	Santa Rita	SR	2014-03-08	2014H	M1E064E	1	1	28.48	2	M1E064
AL015916	LUP	16	Polyclonal	7	Lupuna	LUP	San Pedro	SP	2014-03-08	2014H	M1D045E	1	1	26.93	2	M1D045
AL015951	LUP	8	Monoclonal	0	Lupuna	LUP	San Pedro	SP	2014-03-10	2014H	M1D020C	2	2	29.69	2	M1D020
AL015954	LUP	9	Monoclonal	0	Lupuna	LUP	San Pedro	SP	2014-03-10	2014H	M1D023B	1	1	31.17	1	M1D023
AL015961	LUP	11	Monoclonal	0	Lupuna	LUP	San Pedro	SP	2014-03-10	2014H	M1D047A	1	1	28.69	1	M1D047
AL016005	LUP	9	Monoclonal	0	Lupuna	LUP	San Pedro	SP	2014-03-11	2014H	M1D019A	1	1	29.79	2	M1D019
AL016012	LUP	13	Monoclonal	0	Lupuna	LUP	San Pedro	SP	2014-03-11	2014H	M1D044B	2	2	29.82	1	M1D044
AL016052	LUP	16	Monoclonal	0	Lupuna	LUP	San Jose de Lupuna	LT	2014-03-11	2014H	M1C001F	3	1	23.04	2	M1C001
AL016065	LUP	15	Monoclonal	0	Lupuna	LUP	San Jose de Lupuna	LT	2014-03-11	2014H	M1C049A	1	1	28.27	2	M1C049
AL016146	LUP	13	Monoclonal	0	Lupuna	LUP	Santa Rita	SR	2014-03-14	2014H	M1E028C	2	1	30.17	1	M1E028
AL016180	LUP	15	Monoclonal	0	Lupuna	LUP	San Pedro	SP	2014-03-17	2014H	M1D025G	1	1	26.44	2	M1D025
AL016186	LUP	16	Monoclonal	0	Lupuna	LUP	San Jose de Lupuna	LT	2014-03-17	2014H	M1C003G	1	1	24.81	2	M1C003
AL016187	LUP	15	Monoclonal	0	Lupuna	LUP	San Jose de Lupuna	LT	2014-03-17	2014H	M1C004G	1	1	27.1	2	M1C004
AL016208	LUP	15	Monoclonal	0	Lupuna	LUP	San Pedro	SP	2014-03-18	2014H	M1D007D	3	1	27.5	2	M1D007
AL016213	LUP	13	Monoclonal	0	Lupuna	LUP	Santa Rita	SR	2014-03-18	2014H	M1E006B	1	1	27.68	2	M1E006
AL016232	LUP	15	Monoclonal	0	Lupuna	LUP	San Jose de Lupuna	LT	2014-03-19	2014H	M1C093D	2	1	25.88	2	M1C093
AL016235	LUP	16	Monoclonal	0	Lupuna	LUP	Santa Rita	SR	2014-03-19	2014H	M1E010C	2	1	24.48	2	M1E010
AL016267	LUP	14	Monoclonal	0	Lupuna	LUP	Santa Rita	SR	2014-03-21	2014H	M1E035B	1	1	29.19	2	M1E035
AL016276	LUP	16	Polyclonal	7	Lupuna	LUP	San Jose de Lupuna	LT	2014-03-24	2014H	M1C001H	1	1	26.6	2	M1C001
AL016285	LUP	12	Monoclonal	0	Lupuna	LUP	San Pedro	SP	2014-03-24	2014H	M1D041C	3	1	26.23	2	M1D041
AL016289	LUP	16	Monoclonal	0	Lupuna	LUP	Santa Rita	SR	2014-03-25	2014H	M1E062D	1	1	24.17	2	M1E062
AL016291	LUP	14	Polyclonal	2	Lupuna	LUP	San Jose de Lupuna	LT	2014-03-25	2014H	M1C001D	2	2	26.75	2	M1C001
AL016299	LUP	16	Monoclonal	0	Lupuna	LUP	San Pedro	SP	2014-03-26	2014H	M1D007A	2	1	22.57	2	M1D007
AL016304	LUP	16	Polyclonal	7	Lupuna	LUP	San Jose de Lupuna	LT	2014-03-26	2014H	M1C046B	1	1	24.9	2	M1C046
AL016311	LUP	16	Polyclonal	3	Lupuna	LUP	San Jose de Lupuna	LT	2014-03-26	2014H	M1C046E	1	1	20.94	2	M1C046
AL016315	LUP	13	Monoclonal	0	Lupuna	LUP	San Pedro	SP	2014-03-27	2014H	M1D002C	3	2	22.46	2	M1D002
AL016317	LUP	15	Polyclonal	1	Lupuna	LUP	San Jose de Lupuna	LT	2014-03-27	2014H	M1C018E	1	1	27.64	2	M1C018
AL016318	LUP	9	Monoclonal	0	Lupuna	LUP	San Jose de Lupuna	LT	2014-03-28	2014H	M1C008D	1	1	33.16	2	M1C008
AL016320	LUP	16	Monoclonal	0	Lupuna	LUP	San Jose de Lupuna	LT	2014-03-28	2014H	M1C056G	1	1	29.74	2	M1C056
AL016326	LUP	16	Monoclonal	0	Lupuna	LUP	Santa Rita	SR	2014-03-31	2014H	M1E037D	1	1	26.35	2	M1E037
AL016328	LUP	15	Polyclonal	1	Lupuna	LUP	Santa Rita	SR	2014-03-31	2014H	M1E063E	2	1	25.03	2	M1E063
AL016331	LUP	16	Polyclonal	2	Lupuna	LUP	Santa Rita	SR	2014-03-31	2014H	M1E078A	2	1	30.91	2	M1E078
AL016332	LUP	12	Monoclonal	0	Lupuna	LUP	San Jose de Lupuna	LT	2014-03-31	2014H	M1C001C	1	1	27.87	2	M1C001
AL016336	LUP	15	Monoclonal	0	Lupuna	LUP	San Pedro	SP	2014-03-31	2014H	M1D038D	2	1	26.54	2	M1D038
AL018137	LUP	16	Monoclonal	0	Lupuna	LUP	San Pedro	SP	2014-06-02	2014H	M1D007D	3	2	24.19	2	M1D007
AL018177	LUP	16	Monoclonal	0	Lupuna	LUP	Santa Rita	SR	2014-06-02	2014H	M1E018C	1	1	26.61	2	M1E018
AL018182	LUP	16	Monoclonal	0	Lupuna	LUP	Santa Rita	SR	2014-06-02	2014H	M1E020E	1	1	28.2	2	M1E020
AL018189	LUP	3	Polyclonal	1	Lupuna	LUP	Santa Rita	SR	2014-06-02	2014H	M1E026A	4	3	33.37	2	M1E026
AL018216	LUP	0	Monoclonal	0	Lupuna	LUP	Santa Rita	SR	2014-06-02	2014H	M1E038A	2	2	33.73	1	M1E038
AL018252	LUP	8	Monoclonal	0	Lupuna	LUP	Santa Rita	SR	2014-06-03	2014H	M1E028C	2	2	34	1	M1E028
AL018256	LUP	13	Polyclonal	1	Lupuna	LUP	Santa Rita	SR	2014-06-03	2014H	M1E034D	1	1	28.34	2	M1E034
AL018260	LUP	16	Monoclonal	0	Lupuna	LUP	Santa Rita	SR	2014-06-03	2014H	M1E039C	1	1	28.22	2	M1E039
AL018261	LUP	14	Polyclonal	1	Lupuna	LUP	Santa Rita	SR	2014-06-03	2014H	M1E042D	1	1	32.83	2	M1E042
AL018266	LUP	14	Monoclonal	0	Lupuna	LUP	Santa Rita	SR	2014-06-03	2014H	M1E044D	2	1	31.41	2	M1E044
AL018285	LUP	16	Monoclonal	0	Lupuna	LUP	Santa Rita	SR	2014-06-03	2014H	M1E053C	2	2	27.15	2	M1E053
AL018295	LUP	16	Monoclonal	0	Lupuna	LUP	Santa Rita	SR	2014-06-03	2014H	M1E063C	1	1	26.69	2	M1E063
AL018310	LUP	15	Polyclonal	2	Lupuna	LUP	Santa Rita	SR	2014-06-03	2014H	M1E070C	1	1	34.65	1	M1E070
AL018331	LUP	16	Polyclonal	1	Lupuna	LUP	Santa Rita	SR	2014-06-03	2014H	M1E030C	2	1	22.9	2	M1E030
AL018335	LUP	16	Monoclonal	0	Lupuna	LUP	San Pedro	SP	2014-06-04	2014H	M1D044C	1	1	26.63	2	M1D044
AL018366	LUP	16	Monoclonal	0	Lupuna	LUP	San Jose de Lupuna	LT	2014-06-04	2014H	M1C029F	3	2	27.92	2	M1C029
AL018384	LUP	15	Monoclonal	0	Lupuna	LUP	San Jose de Lupuna	LT	2014-06-04	2014H	M1C046C	1	1	29.18	2	M1C046
AL018390	LUP	16	Monoclonal	0	Lupuna	LUP	San Jose de Lupuna	LT	2014-06-04	2014H	M1C062B	1	1	29.85	1	M1C062
AL018441	LUP	10	Polyclonal	1	Lupuna	LUP	Santa Rita	SR	2014-06-05	2014H	M1E037C	1	1	33.21	1	M1E037
AL018506	LUP	3	Monoclonal	0	Lupuna	LUP	San Jose de Lupuna	LT	2014-06-05	2014H	M1C088E	4	2	34.41	1	M1C088
AL018524	LUP	15	Monoclonal	0	Lupuna	LUP	San Pedro	SP	2014-06-06	2014H	M1D006D	1	1	34.1	1	M1D006
AL018525	LUP	16	Polyclonal	2	Lupuna	LUP	San Pedro	SP	2014-06-06	2014H	M1D007A	2	2	27.76	2	M1D007
AL018548	LUP	4	Polyclonal	1	Lupuna	LUP	San Pedro	SP	2014-06-06	2014H	M1D027D	1	1	34.24	1	M1D027
AL018558	LUP	1	Monoclonal	0	Lupuna	LUP	San Pedro	SP	2014-06-06	2014H	M1D036A	2	2	31.58	1	M1D036
AL018560	LUP	16	Monoclonal	0	Lupuna	LUP	San Pedro	SP	2014-06-06	2014H	M1D041D	1	1	26.32	2	M1D041
AL018589	LUP	0	Monoclonal	0	Lupuna	LUP	San Pedro	SP	2014-06-06	2014H	M1D056B	1	1	34.29	1	M1D056
AL018609	LUP	15	Polyclonal	3	Lupuna	LUP	San Pedro	SP	2014-06-07	2014H	M1D001B	2	2	33.83	1	M1D001
AL018630	LUP	16	Monoclonal	0	Lupuna	LUP	San Pedro	SP	2014-06-07	2014H	M1D002D	2	1	25.47	2	M1D002
AL018635	LUP	1	Polyclonal	1	Lupuna	LUP	San Jose de Lupuna	LT	2014-06-07	2014H	M1C085B	1	1	34.86	1	M1C085
AL018641	LUP	2	Monoclonal	0	Lupuna	LUP	San Jose de Lupuna	LT	2014-06-07	2014H	M1C108B	1	1	34.8	1	M1C108
AL018664	LUP	1	Monoclonal	0	Lupuna	LUP	Santa Rita	SR	2014-06-09	2014H	M1E047D	1	1	34.41	1	M1E047
AL018670	LUP	4	Polyclonal	1	Lupuna	LUP	Santa Rita	SR	2014-06-09	2014H	M1E054A	2	2	34.99	1	M1E054
AL018673	LUP	4	Polyclonal	2	Lupuna	LUP	Santa Rita	SR	2014-06-09	2014H	M1E063A	1	1	34.32	1	M1E063
AL018682	LUP	16	Monoclonal	0	Lupuna	LUP	San Pedro	SP	2014-06-09	2014H	M1D027G	1	1	29.45	2	M1D027
AL018684	LUP	16	Monoclonal	0	Lupuna	LUP	San Pedro	SP	2014-06-09	2014H	M1D042E	1	1	25.51	2	M1D042
AL018703	LUP	15	Monoclonal	0	Lupuna	LUP	San Jose de Lupuna	LT	2014-06-09	2014H	M1C016E	1	1	28.6	2	M1C016
AL018725	LUP	14	Polyclonal	1	Lupuna	LUP	Santa Rita	SR	2014-06-10	2014H	M1E010C	2	2	32.37	1	M1E010
AL018739	LUP	16	Polyclonal	5	Lupuna	LUP	Santa Rita	SR	2014-06-10	2014H	M1E042E	1	1	27.29	2	M1E042
AL018757	LUP	13	Monoclonal	0	Lupuna	LUP	San Jose de Lupuna	LT	2014-06-10	2014H	M1C052B	1	1	30.53	1	M1C052
AL018774	LUP	16	Monoclonal	0	Lupuna	LUP	San Pedro	SP	2014-06-11	2014H	M1D040D	2	1	30.23	2	M1D040
AL018788	LUP	16	Polyclonal	2	Lupuna	LUP	Santa Rita	SR	2014-06-11	2014H	M1E040C	3	2	31.17	1	M1E040
AL018840	LUP	15	Polyclonal	2	Lupuna	LUP	San Jose de Lupuna	LT	2014-06-13	2014H	M1C031A	2	2	28.73	2	M1C031
AL018845	LUP	16	Monoclonal	0	Lupuna	LUP	San Jose de Lupuna	LT	2014-06-13	2014H	M1C045C	2	1	33.01	1	M1C045
AL018860	LUP	16	Monoclonal	0	Lupuna	LUP	San Jose de Lupuna	LT	2014-06-13	2014H	M1C008C	4	3	27.66	2	M1C008
AL018869	LUP	16	Monoclonal	0	Lupuna	LUP	Santa Rita	SR	2014-06-16	2014H	M1E031D	1	1	27.37	2	M1E031
AL018870	LUP	16	Monoclonal	0	Lupuna	LUP	Santa Rita	SR	2014-06-16	2014H	M1E038D	1	1	27.85	2	M1E038
AL018871	LUP	15	Polyclonal	8	Lupuna	LUP	Santa Rita	SR	2014-06-16	2014H	M1E047A	2	1	30.78	1	M1E047
AL018874	LUP	16	Polyclonal	10	Lupuna	LUP	Santa Rita	SR	2014-06-16	2014H	M1E064A	2	2	26.92	2	M1E064
AL018875	LUP	16	Monoclonal	0	Lupuna	LUP	Santa Rita	SR	2014-06-16	2014H	M1E072E	2	1	24.38	2	M1E072
AL018876	LUP	16	Monoclonal	0	Lupuna	LUP	Santa Rita	SR	2014-06-16	2014H	M1E078A	2	2	31.01	2	M1E078
AL018895	LUP	16	Monoclonal	0	Lupuna	LUP	Santa Rita	SR	2014-06-17	2014H	M1E001J	1	1	26.02	2	M1E001
AL018896	LUP	5	Monoclonal	0	Lupuna	LUP	Santa Rita	SR	2014-06-17	2014H	M1E013A	1	1	31.15	2	M1E013
AL018897	LUP	16	Monoclonal	0	Lupuna	LUP	Santa Rita	SR	2014-06-17	2014H	M1E018B	3	2	31.89	2	M1E018
AL018900	LUP	11	Monoclonal	0	Lupuna	LUP	Santa Rita	SR	2014-06-17	2014H	M1E078C	2	1	30.52	2	M1E078
AL018902	LUP	12	Polyclonal	2	Lupuna	LUP	Santa Rita	SR	2014-06-17	2014H	M1E026A	4	4	32.54	2	M1E026
AL018907	LUP	16	Monoclonal	0	Lupuna	LUP	San Jose de Lupuna	LT	2014-06-17	2014H	M1C001F	3	2	24.16	2	M1C001
AL018937	LUP	16	Monoclonal	0	Lupuna	LUP	San Jose de Lupuna	LT	2014-06-18	2014H	M1C035E	2	2	29.55	2	M1C035
AL018944	LUP	16	Monoclonal	0	Lupuna	LUP	San Jose de Lupuna	LT	2014-06-18	2014H	M1C107D	1	1	29.91	2	M1C107
AL018950	LUP	16	Monoclonal	0	Lupuna	LUP	Santa Rita	SR	2014-06-19	2014H	M1E031E	1	1	24.84	2	M1E031
AL018951	LUP	16	Polyclonal	13	Lupuna	LUP	Santa Rita	SR	2014-06-19	2014H	M1E047A	2	2	22.95	2	M1E047
AL018962	LUP	16	Monoclonal	0	Lupuna	LUP	San Jose de Lupuna	LT	2014-06-19	2014H	M1C043C	3	1	24.18	2	M1C043
AL018966	LUP	16	Monoclonal	0	Lupuna	LUP	Santa Rita	SR	2014-06-20	2014H	M1E009A	1	1	27.3	2	M1E009
AL018979	LUP	16	Polyclonal	12	Lupuna	LUP	Santa Rita	SR	2014-06-23	2014H	M1E015F	3	1	29.62	2	M1E015
AL018980	LUP	15	Monoclonal	0	Lupuna	LUP	Santa Rita	SR	2014-06-23	2014H	M1E025D	2	2	31.6	1	M1E025
AL018986	LUP	16	Polyclonal	2	Lupuna	LUP	Santa Rita	SR	2014-06-23	2014H	M1E046C	1	1	23.91	2	M1E046
AL018991	LUP	15	Monoclonal	0	Lupuna	LUP	Santa Rita	SR	2014-06-25	2014H	M1E003E	1	1	30.06	1	M1E003
AL018992	LUP	15	Polyclonal	3	Lupuna	LUP	Santa Rita	SR	2014-06-25	2014H	M1E007C	1	1	34.03	2	M1E007
AL018993	LUP	16	Monoclonal	0	Lupuna	LUP	Santa Rita	SR	2014-06-25	2014H	M1E018E	1	1	25.56	2	M1E018
AL019008	LUP	7	Monoclonal	0	Lupuna	LUP	San Pedro	SP	2014-06-25	2014H	M1D059C	3	2	26.67	2	M1D059
AL019023	LUP	3	Monoclonal	0	Lupuna	LUP	Santa Rita	SR	2014-06-30	2014H	M1E044F	1	1	32.73	2	M1E044
AL019025	LUP	10	Monoclonal	0	Lupuna	LUP	Santa Rita	SR	2014-06-30	2014H	M1E070F	1	1	26.56	2	M1E070
AL019027	LUP	16	Monoclonal	0	Lupuna	LUP	San Pedro	SP	2014-06-30	2014H	M1D035D	2	2	24.6	2	M1D035
AL020751	LUP	16	Polyclonal	1	Lupuna	LUP	San Pedro	SP	2014-09-01	2014L	M1D052E	1	1	33.41	1	M1D052
AL020783	LUP	14	Polyclonal	1	Lupuna	LUP	Santa Rita	SR	2014-09-01	2014L	M1E015B	1	1	31.69	1	M1E015
AL020844	LUP	16	Monoclonal	0	Lupuna	LUP	Santa Rita	SR	2014-09-01	2014L	M1E070A	1	1	28.38	2	M1E070
AL020852	LUP	15	Monoclonal	0	Lupuna	LUP	Santa Rita	SR	2014-09-01	2014L	M1E076D	6	3	33.11	1	M1E076
AL020965	LUP	16	Monoclonal	0	Lupuna	LUP	Santa Rita	SR	2014-09-03	2014L	M1E053J	4	2	25.92	2	M1E053
AL020966	LUP	16	Polyclonal	2	Lupuna	LUP	Santa Rita	SR	2014-09-03	2014L	M1E076D	6	4	34.42	1	M1E076
AL020980	LUP	14	Monoclonal	0	Lupuna	LUP	San Pedro	SP	2014-09-03	2014L	M1D013B	3	2	31.1	1	M1D013
AL020998	LUP	12	Monoclonal	0	Lupuna	LUP	San Pedro	SP	2014-09-03	2014L	M1D025H	1	1	33.18	1	M1D025
AL021004	LUP	14	Monoclonal	0	Lupuna	LUP	San Pedro	SP	2014-09-03	2014L	M1D034A	1	1	33.58	2	M1D034
AL021024	LUP	16	Monoclonal	0	Lupuna	LUP	San Pedro	SP	2014-09-03	2014L	M1D053D	1	1	27.83	2	M1D053
AL021032	LUP	16	Polyclonal	5	Lupuna	LUP	San Pedro	SP	2014-09-03	2014L	M1D057E	1	1	32.6	2	M1D057
AL021036	LUP	8	Monoclonal	0	Lupuna	LUP	San Pedro	SP	2014-09-03	2014L	M1D059B	3	1	31.14	1	M1D059
AL021070	LUP	16	Monoclonal	0	Lupuna	LUP	San Jose de Lupuna	LT	2014-09-04	2014L	M1C017F	1	1	26.99	2	M1C017
AL021088	LUP	14	Monoclonal	0	Lupuna	LUP	San Jose de Lupuna	LT	2014-09-04	2014L	M1C088E	4	3	33.92	1	M1C088
AL021186	LUP	16	Monoclonal	0	Lupuna	LUP	San Jose de Lupuna	LT	2014-09-05	2014L	M1C091I	1	1	24.83	2	M1C091
AL021201	LUP	16	Monoclonal	0	Lupuna	LUP	Santa Rita	SR	2014-09-06	2014L	M1E008D	1	1	27.46	2	M1E008
AL021259	LUP	16	Monoclonal	0	Lupuna	LUP	Santa Rita	SR	2014-09-08	2014L	M1E010A	1	1	30.83	2	M1E010
AL021278	LUP	16	Monoclonal	0	Lupuna	LUP	Santa Rita	SR	2014-09-08	2014L	M1E041A	2	1	29.9	2	M1E041
AL021305	LUP	15	Monoclonal	0	Lupuna	LUP	San Pedro	SP	2014-09-08	2014L	M1D042F	1	1	29.38	2	M1D042
AL021328	LUP	16	Monoclonal	0	Lupuna	LUP	San Pedro	SP	2014-09-09	2014L	M1D040D	2	2	28.14	2	M1D040
AL021403	LUP	16	Monoclonal	0	Lupuna	LUP	San Pedro	SP	2014-09-11	2014L	M1D051C	2	2	30.12	2	M1D051
AL021405	LUP	11	Monoclonal	0	Lupuna	LUP	San Pedro	SP	2014-09-11	2014L	M1D054C	3	3	32.29	1	M1D054
AL021408	LUP	16	Monoclonal	0	Lupuna	LUP	Santa Rita	SR	2014-09-12	2014L	M1E028E	1	1	27.29	2	M1E028
AL021413	LUP	16	Monoclonal	0	Lupuna	LUP	San Pedro	SP	2014-09-12	2014L	M1D001D	2	2	30.11	2	M1D001
AL021414	LUP	16	Polyclonal	5	Lupuna	LUP	San Pedro	SP	2014-09-12	2014L	M1D012C	2	2	27	2	M1D012
AL021421	LUP	15	Monoclonal	0	Lupuna	LUP	San Pedro	SP	2014-09-15	2014L	M1D059B	3	2	34.74	2	M1D059
AL021429	LUP	16	Monoclonal	0	Lupuna	LUP	Santa Rita	SR	2014-09-15	2014L	M1E051D	2	2	27.53	2	M1E051
AL021441	LUP	9	Monoclonal	0	Lupuna	LUP	Santa Rita	SR	2014-09-15	2014L	M1E077B	1	1	33.53	1	M1E077
AL021461	LUP	16	Monoclonal	0	Lupuna	LUP	San Pedro	SP	2014-09-16	2014L	M1D038E	2	2	26.34	2	M1D038
AL021486	LUP	13	Monoclonal	0	Lupuna	LUP	San Pedro	SP	2014-09-17	2014L	M1D051A	1	1	32.08	1	M1D051
AL021507	LUP	16	Polyclonal	6	Lupuna	LUP	San Jose de Lupuna	LT	2014-09-18	2014L	M1C105F	1	1	28.75	2	M1C105
AL021568	LUP	16	Monoclonal	0	Lupuna	LUP	Santa Rita	SR	2014-09-29	2014L	M1E006E	1	1	28.43	2	M1E006
AL021571	LUP	16	Monoclonal	0	Lupuna	LUP	San Pedro	SP	2014-09-29	2014L	M1D025I	2	2	30.61	2	M1D025
AL021577	LUP	14	Monoclonal	0	Lupuna	LUP	Santa Rita	SR	2014-09-30	2014L	M1E018B	3	3	31.86	2	M1E018
AL023231	LUP	14	Polyclonal	1	Lupuna	LUP	San Jose de Lupuna	LT	2014-12-01	2014L	M1C004D	1	1	33.98	1	M1C004
AL023246	LUP	14	Monoclonal	0	Lupuna	LUP	San Jose de Lupuna	LT	2014-12-01	2014L	M1C029F	3	3	31.03	2	M1C029
AL023269	LUP	16	Monoclonal	0	Lupuna	LUP	San Jose de Lupuna	LT	2014-12-01	2014L	M1C043C	3	3	23.85	2	M1C043
AL023291	LUP	7	Monoclonal	0	Lupuna	LUP	San Jose de Lupuna	LT	2014-12-01	2014L	M1C069B	2	2	34.6	1	M1C069
AL023352	LUP	15	Monoclonal	0	Lupuna	LUP	Santa Rita	SR	2014-12-02	2014L	M1E053J	4	3	32.02	1	M1E053
AL023355	LUP	14	Monoclonal	0	Lupuna	LUP	Santa Rita	SR	2014-12-02	2014L	M1E076D	6	5	33.65	1	M1E076
AL023424	LUP	13	Monoclonal	0	Lupuna	LUP	San Jose de Lupuna	LT	2014-12-02	2014L	M1C088E	4	4	34.8	1	M1C088
AL023431	LUP	14	Monoclonal	0	Lupuna	LUP	San Jose de Lupuna	LT	2014-12-02	2014L	M1C107A	4	1	34.03	1	M1C107
AL023444	LUP	16	Monoclonal	0	Lupuna	LUP	San Jose de Lupuna	LT	2014-12-03	2014L	M1C107A	4	2	28.92	2	M1C107
AL023447	LUP	4	Monoclonal	0	Lupuna	LUP	Santa Rita	SR	2014-12-03	2014L	M1E001F	2	2	34.15	1	M1E001
AL023475	LUP	7	Polyclonal	1	Lupuna	LUP	Santa Rita	SR	2014-12-03	2014L	M1E013B	1	1	33.53	1	M1E013
AL023483	LUP	12	Monoclonal	0	Lupuna	LUP	Santa Rita	SR	2014-12-03	2014L	M1E018D	2	2	32.37	1	M1E018
AL023514	LUP	16	Monoclonal	0	Lupuna	LUP	Santa Rita	SR	2014-12-03	2014L	M1E040C	3	3	27.85	2	M1E040
AL023541	LUP	16	Monoclonal	0	Lupuna	LUP	San Jose de Lupuna	LT	2014-12-04	2014L	M1C107A	4	3	31.4	2	M1C107
AL023575	LUP	5	Polyclonal	1	Lupuna	LUP	Santa Rita	SR	2014-12-04	2014L	M1E056B	1	1	33.34	1	M1E056
AL023582	LUP	16	Monoclonal	0	Lupuna	LUP	Santa Rita	SR	2014-12-04	2014L	M1E063D	1	1	30.04	2	M1E063
AL023606	LUP	16	Monoclonal	0	Lupuna	LUP	Santa Rita	SR	2014-12-05	2014L	M1E072D	2	1	27.38	1	M1E072
AL023618	LUP	8	Monoclonal	0	Lupuna	LUP	San Pedro	SP	2014-12-05	2014L	M1D013B	3	3	33.91	1	M1D013
AL023630	LUP	16	Monoclonal	0	Lupuna	LUP	San Pedro	SP	2014-12-05	2014L	M1D025A	1	1	31.1	2	M1D025
AL023661	LUP	16	Polyclonal	4	Lupuna	LUP	San Pedro	SP	2014-12-05	2014L	M1D049D	3	2	29.22	2	M1D049
AL023728	LUP	16	Monoclonal	0	Lupuna	LUP	Santa Rita	SR	2014-12-06	2014L	M1E053J	4	4	27.38	2	M1E053
AL023756	LUP	16	Monoclonal	0	Lupuna	LUP	San Jose de Lupuna	LT	2014-12-06	2014L	M1C001F	3	3	30.18	2	M1C001
AL023757	LUP	16	Monoclonal	0	Lupuna	LUP	San Jose de Lupuna	LT	2014-12-06	2014L	M1C001G	2	2	27.73	2	M1C001
AL023799	LUP	2	Monoclonal	0	Lupuna	LUP	Santa Rita	SR	2014-12-09	2014L	M1E052G	1	1	34.31	1	M1E052
AL023811	LUP	0	Monoclonal	0	Lupuna	LUP	Santa Rita	SR	2014-12-09	2014L	M1E063E	2	2	32.86	1	M1E063
AL023836	LUP	11	Polyclonal	2	Lupuna	LUP	San Jose de Lupuna	LT	2014-12-09	2014L	M1C008C	4	4	31.11	1	M1C008
AL023837	LUP	16	Polyclonal	8	Lupuna	LUP	San Jose de Lupuna	LT	2014-12-09	2014L	M1C022A	2	2	26.12	2	M1C022
AL023865	LUP	16	Monoclonal	0	Lupuna	LUP	Santa Rita	SR	2014-12-10	2014L	M1E072D	2	2	22	2	M1E072
AL023867	LUP	5	Monoclonal	0	Lupuna	LUP	San Pedro	SP	2014-12-10	2014L	M1D006B	1	1	34.44	1	M1D006
AL023887	LUP	16	Monoclonal	0	Lupuna	LUP	San Jose de Lupuna	LT	2014-12-10	2014L	M1C071B	2	1	27.41	2	M1C071
AL023937	LUP	3	Monoclonal	0	Lupuna	LUP	Santa Rita	SR	2014-12-12	2014L	M1E067A	2	2	34.8	1	M1E067
AL024010	LUP	12	Polyclonal	1	Lupuna	LUP	San Jose de Lupuna	LT	2014-12-18	2014L	M1C019C	1	1	32.53	2	M1C019
AL024019	LUP	15	Polyclonal	3	Lupuna	LUP	San Pedro	SP	2014-12-18	2014L	M1D041C	3	2	33.12	1	M1D041
AL024038	LUP	16	Monoclonal	0	Lupuna	LUP	San Jose de Lupuna	LT	2014-12-26	2014L	M1C019E	1	1	21.81	2	M1C019
AL024039	LUP	16	Monoclonal	0	Lupuna	LUP	San Jose de Lupuna	LT	2014-12-26	2014L	M1C061D	2	2	22.65	2	M1C061
AL024040	LUP	15	Monoclonal	0	Lupuna	LUP	Santa Rita	SR	2014-12-26	2014L	M1E041A	2	2	23.87	2	M1E041
AL024043	LUP	16	Monoclonal	0	Lupuna	LUP	San Pedro	SP	2014-12-26	2014L	M1D021C	1	1	32.48	1	M1D021
AL025640	LUP	15	Monoclonal	0	Lupuna	LUP	San Jose de Lupuna	LT	2015-03-02	2015H	M1C003E	1	1	32.8	1	M1C003
AL025678	LUP	11	Monoclonal	0	Lupuna	LUP	San Jose de Lupuna	LT	2015-03-02	2015H	M1C071B	2	2	33.29	1	M1C071
AL025685	LUP	5	Monoclonal	0	Lupuna	LUP	San Jose de Lupuna	LT	2015-03-02	2015H	M1C088A	2	2	32.72	2	M1C088
AL025719	LUP	16	Monoclonal	0	Lupuna	LUP	Santa Rita	SR	2015-03-02	2015H	M1E039A	1	1	24.29	2	M1E039
AL025728	LUP	16	Monoclonal	0	Lupuna	LUP	Santa Rita	SR	2015-03-02	2015H	M1E062C	2	2	22.41	2	M1E062
AL025736	LUP	9	Monoclonal	0	Lupuna	LUP	Santa Rita	SR	2015-03-02	2015H	M1E076D	6	6	32.99	1	M1E076
AL025762	LUP	10	Polyclonal	1	Lupuna	LUP	San Pedro	SP	2015-03-02	2015H	M1D047B	1	1	33.67	1	M1D047
AL025763	LUP	6	Polyclonal	1	Lupuna	LUP	San Pedro	SP	2015-03-02	2015H	M1D047E	1	1	33.33	1	M1D047
AL025765	LUP	16	Monoclonal	0	Lupuna	LUP	San Pedro	SP	2015-03-02	2015H	M1D049D	3	3	27.81	2	M1D049
AL025778	LUP	15	Polyclonal	7	Lupuna	LUP	San Pedro	SP	2015-03-02	2015H	M1D059B	3	3	31.51	1	M1D059
AL025779	LUP	16	Monoclonal	0	Lupuna	LUP	San Pedro	SP	2015-03-02	2015H	M1D059C	3	3	28.7	2	M1D059
AL025837	LUP	15	Monoclonal	0	Lupuna	LUP	Santa Rita	SR	2015-03-03	2015H	M1E010E	1	1	32.89	1	M1E010
AL025908	LUP	16	Monoclonal	0	Lupuna	LUP	San Pedro	SP	2015-03-04	2015H	M1D010E	1	1	26.01	2	M1D010
AL025933	LUP	16	Monoclonal	0	Lupuna	LUP	San Pedro	SP	2015-03-04	2015H	M1D042G	2	2	29.81	1	M1D042
AL025951	LUP	1	Monoclonal	0	Lupuna	LUP	Santa Rita	SR	2015-03-04	2015H	M1E015F	3	2	33.32	1	M1E015
AL025978	LUP	14	Monoclonal	0	Lupuna	LUP	Santa Rita	SR	2015-03-04	2015H	M1E052D	1	1	32.91	1	M1E052
AL025981	LUP	0	Monoclonal	0	Lupuna	LUP	Santa Rita	SR	2015-03-04	2015H	M1E054D	2	2	33.71	1	M1E054
AL025991	LUP	16	Monoclonal	0	Lupuna	LUP	Santa Rita	SR	2015-03-04	2015H	M1E066F	1	1	28.48	2	M1E066
AL026051	LUP	7	Monoclonal	0	Lupuna	LUP	San Jose de Lupuna	LT	2015-03-05	2015H	M1C107A	4	4	32.14	2	M1C107
AL026070	LUP	7	Monoclonal	0	Lupuna	LUP	Santa Rita	SR	2015-03-05	2015H	M1E001G	2	2	33.55	1	M1E001
AL026077	LUP	16	Monoclonal	0	Lupuna	LUP	Santa Rita	SR	2015-03-05	2015H	M1E012B	1	1	32.64	1	M1E012
AL026107	LUP	1	Polyclonal	1	Lupuna	LUP	San Pedro	SP	2015-03-06	2015H	M1D041C	3	3	32.6	1	M1D041
AL026109	LUP	16	Monoclonal	0	Lupuna	LUP	San Pedro	SP	2015-03-06	2015H	M1D044E	3	2	27.18	2	M1D044
AL026150	LUP	16	Monoclonal	0	Lupuna	LUP	San Jose de Lupuna	LT	2015-03-06	2015H	M1C029E	1	1	32.71	2	M1C029
AL026159	LUP	16	Monoclonal	0	Lupuna	LUP	San Jose de Lupuna	LT	2015-03-06	2015H	M1C049E	1	1	30.69	2	M1C049
AL026177	LUP	15	Monoclonal	0	Lupuna	LUP	San Pedro	SP	2015-03-07	2015H	M1D025C	1	1	31.86	2	M1D025
AL026183	LUP	16	Monoclonal	0	Lupuna	LUP	San Pedro	SP	2015-03-07	2015H	M1D044E	3	3	29.71	2	M1D044
AL026216	LUP	16	Monoclonal	0	Lupuna	LUP	San Jose de Lupuna	LT	2015-03-09	2015H	M1C030B	1	1	34.2	1	M1C030
AL026218	LUP	16	Polyclonal	1	Lupuna	LUP	San Jose de Lupuna	LT	2015-03-09	2015H	M1C030D	2	2	24.4	2	M1C030
AL026236	LUP	5	Monoclonal	0	Lupuna	LUP	San Jose de Lupuna	LT	2015-03-09	2015H	M1C032C	2	2	32.76	2	M1C032
AL026249	LUP	1	Monoclonal	0	Lupuna	LUP	Santa Rita	SR	2015-03-10	2015H	M1E054B	1	1	28.2	1	M1E054
AL026258	LUP	16	Monoclonal	0	Lupuna	LUP	Santa Rita	SR	2015-03-10	2015H	M1E065C	2	2	29.92	2	M1E065
AL026275	LUP	7	Polyclonal	1	Lupuna	LUP	San Jose de Lupuna	LT	2015-03-10	2015H	M1C032A	1	1	32.84	1	M1C032
AL026287	LUP	16	Monoclonal	0	Lupuna	LUP	San Jose de Lupuna	LT	2015-03-10	2015H	M1C096A	1	1	31.65	1	M1C096
AL026317	LUP	16	Monoclonal	0	Lupuna	LUP	Santa Rita	SR	2015-03-12	2015H	M1E044D	2	2	27.58	2	M1E044
AL026321	LUP	16	Monoclonal	0	Lupuna	LUP	Santa Rita	SR	2015-03-12	2015H	M1E076C	1	1	23.95	2	M1E076
AL026366	LUP	16	Monoclonal	0	Lupuna	LUP	San Pedro	SP	2015-03-16	2015H	M1D002C	3	3	27.19	2	M1D002
AL026381	LUP	16	Monoclonal	0	Lupuna	LUP	Santa Rita	SR	2015-03-17	2015H	M1E070J	1	1	26.31	1	M1E070
AL026382	LUP	16	Monoclonal	0	Lupuna	LUP	Santa Rita	SR	2015-03-17	2015H	M1E070K	1	1	26.57	1	M1E070
AL026415	LUP	16	Polyclonal	9	Lupuna	LUP	San Jose de Lupuna	LT	2015-03-20	2015H	M1C056F	1	1	32.33	2	M1C056
AL026440	LUP	16	Monoclonal	0	Lupuna	LUP	Santa Rita	SR	2015-03-26	2015H	M1E015F	3	3	26.34	2	M1E015
AL026453	LUP	16	Monoclonal	0	Lupuna	LUP	San Pedro	SP	2015-03-30	2015H	M1D038D	2	2	26.42	2	M1D038
PL000098	LUP	14	Polyclonal	3	Lupuna	LUP	San Pedro	SP	2012-12-13	2012L	M1D044F	1	1	29.95	1	M1D044
PL000115	LUP	16	Monoclonal	0	Lupuna	LUP	San Pedro	SP	2012-12-26	2012L	M1D051C	2	1	20.83	1	M1D051
PL000802	LUP	16	Monoclonal	0	Lupuna	LUP	San Pedro	SP	2014-06-02	2014H	M1D007D	3	3	21.04	2	M1D007
PL000808	LUP	16	Monoclonal	0	Lupuna	LUP	San Pedro	SP	2014-06-02	2014H	M1D034C	1	1	22.21	2	M1D034
PL000809	LUP	16	Monoclonal	0	Lupuna	LUP	San Jose de Lupuna	LT	2014-06-02	2014H	M1C008A	2	2	24.73	2	M1C008
PL000822	LUP	16	Monoclonal	0	Lupuna	LUP	San Jose de Lupuna	LT	2014-06-06	2014H	M1C042D	3	2	26.74	2	M1C042
PL000825	LUP	16	Polyclonal	1	Lupuna	LUP	San Pedro	SP	2014-06-09	2014H	M1D002D	2	2	32.23	2	M1D002
PL000835	LUP	16	Monoclonal	0	Lupuna	LUP	Santa Rita	SR	2014-06-16	2014H	M1E072E	2	2	25.6	2	M1E072
PL000837	LUP	14	Polyclonal	1	Lupuna	LUP	San Pedro	SP	2014-06-16	2014H	M1D024B	3	3	28.5	2	M1D024
PL000840	LUP	0	Monoclonal	0	Lupuna	LUP	San Jose de Lupuna	LT	2014-06-17	2014H	M1C045C	2	2	28.49	2	M1C045
PL000842	LUP	16	Monoclonal	0	Lupuna	LUP	San Jose de Lupuna	LT	2014-06-19	2014H	M1C043C	3	2	22.6	2	M1C043
PL000843	LUP	16	Monoclonal	0	Lupuna	LUP	San Jose de Lupuna	LT	2014-06-19	2014H	M1C093D	2	2	22.41	2	M1C093
PL000844	LUP	0	Monoclonal	0	Lupuna	LUP	San Pedro	SP	2014-06-19	2014H	M1D026D	1	1	33.18	1	M1D026
PL000845	LUP	15	Polyclonal	1	Lupuna	LUP	Santa Rita	SR	2014-06-23	2014H	M1E034I	2	1	30.67	2	M1E034
PL000850	LUP	16	Monoclonal	0	Lupuna	LUP	Santa Rita	SR	2014-06-25	2014H	M1E072H	1	1	25.74	2	M1E072
PL000851	LUP	16	Monoclonal	0	Lupuna	LUP	Santa Rita	SR	2014-06-25	2014H	M1E076A	2	2	27.29	2	M1E076
PL000860	LUP	16	Monoclonal	0	Lupuna	LUP	Santa Rita	SR	2014-06-30	2014H	M1E065C	2	1	23.76	2	M1E065
PL000862	LUP	16	Monoclonal	0	Lupuna	LUP	San Jose de Lupuna	LT	2014-06-30	2014H	M1C076E	1	1	25.68	2	M1C076
PL000953	LUP	16	Polyclonal	1	Lupuna	LUP	San Jose de Lupuna	LT	2014-09-01	2014L	M1C039A	1	1	24.21	2	M1C039
PL000958	LUP	16	Monoclonal	0	Lupuna	LUP	San Pedro	SP	2014-09-08	2014L	M1D042D	4	4	27.06	2	M1D042
PL000963	LUP	16	Polyclonal	2	Lupuna	LUP	San Pedro	SP	2014-09-11	2014L	M1D001D	2	1	29.87	2	M1D001
PL000968	LUP	15	Monoclonal	0	Lupuna	LUP	San Jose de Lupuna	LT	2014-09-18	2014L	M1C024C	3	2	29.97	2	M1C024
PL000971	LUP	16	Monoclonal	0	Lupuna	LUP	San Jose de Lupuna	LT	2014-09-22	2014L	M1C039B	1	1	26.63	2	M1C039
PL000976	LUP	16	Monoclonal	0	Lupuna	LUP	San Jose de Lupuna	LT	2014-09-24	2014L	M1C069D	1	1	23.9	2	M1C069
PL000980	LUP	16	Monoclonal	0	Lupuna	LUP	Santa Rita	SR	2014-09-26	2014L	M1E053H	1	1	27.77	2	M1E053
PL000983	LUP	16	Monoclonal	0	Lupuna	LUP	San Jose de Lupuna	LT	2014-09-30	2014L	M1C061D	2	1	24.01	2	M1C061
PL001036	LUP	16	Monoclonal	0	Lupuna	LUP	San Pedro	SP	2014-12-10	2014L	M1D029C	1	1	28.19	2	M1D029
PL001040	LUP	16	Monoclonal	0	Lupuna	LUP	San Jose de Lupuna	LT	2014-12-15	2014L	M1C030D	2	1	27.44	2	M1C030
PL001050	LUP	16	Monoclonal	0	Lupuna	LUP	San Jose de Lupuna	LT	2014-12-29	2014L	M1C028G	1	1	27.25	2	M1C028
PL001051	LUP	15	Monoclonal	0	Lupuna	LUP	San Pedro	SP	2014-12-29	2014L	M1D019E	2	2	31.6	2	M1D019
PL001052	LUP	16	Monoclonal	0	Lupuna	LUP	Santa Rita	SR	2014-12-29	2014L	M1E034I	2	2	30.66	2	M1E034
PL001131	LUP	16	Monoclonal	0	Lupuna	LUP	Santa Rita	SR	2015-03-02	2015H	M1E078C	2	2	23.46	2	M1E078
PL001156	LUP	16	Monoclonal	0	Lupuna	LUP	San Jose de Lupuna	LT	2015-03-20	2015H	M1C029H	1	1	26.39	2	M1C029
PL001165	LUP	16	Monoclonal	0	Lupuna	LUP	San Jose de Lupuna	LT	2015-03-24	2015H	M1C043A	1	1	29.81	2	M1C043
PL001171	LUP	16	Monoclonal	0	Lupuna	LUP	San Jose de Lupuna	LT	2015-03-30	2015H	M1C034C	1	1	28.75	2	M1C034
PL001172	LUP	16	Monoclonal	0	Lupuna	LUP	San Jose de Lupuna	LT	2015-03-31	2015H	M1C042D	3	3	28.13	2	M1C042
PL001173	LUP	16	Monoclonal	0	Lupuna	LUP	San Jose de Lupuna	LT	2015-03-31	2015H	M1C024C	3	3	25.75	2	M1C024
AVA00003	STE	13	Monoclonal	0	Santa Emilia	STE	Santa Emilia	SE	2013-03-01	2013H	M6G004B	1	1	32.0356	2	M6G004
AVA00016	STE	16	Polyclonal	10	Santa Emilia	STE	Santa Emilia	SE	2013-03-01	2013H	M6G008E	1	1	27.7671	1	M6G008
AVA00030	STE	16	Polyclonal	1	Santa Emilia	STE	Santa Emilia	SE	2013-03-01	2013H	M6G011C	1	1	31.9538	1	M6G011
AVA00031	STE	15	Polyclonal	5	Santa Emilia	STE	Santa Emilia	SE	2013-03-01	2013H	M6G011E	1	1	26.379	2	M6G011
AVA00032	STE	15	Polyclonal	6	Santa Emilia	STE	Santa Emilia	SE	2013-03-01	2013H	M6G011F	1	1	22.8314	4	M6G011
AVA00036	STE	16	Polyclonal	7	Santa Emilia	STE	Santa Emilia	SE	2013-03-01	2013H	M6G013B	1	1	27.5677	2	M6G013
AVA00049	STE	16	Monoclonal	0	Santa Emilia	STE	Santa Emilia	SE	2013-03-01	2013H	M6G017C	1	1	30.2829	1	M6G017
AVA00051	STE	16	Polyclonal	2	Santa Emilia	STE	Santa Emilia	SE	2013-03-01	2013H	M6G017E	1	1	32.2963	2	M6G017
AVA00057	STE	12	Monoclonal	0	Santa Emilia	STE	Santa Emilia	SE	2013-03-01	2013H	M6G019D	2	1	30.8417	1	M6G019
AVA00058	STE	16	Monoclonal	0	Santa Emilia	STE	Santa Emilia	SE	2013-03-01	2013H	M6G019E	1	1	28.7521	2	M6G019
AVA00065	STE	4	Polyclonal	1	Santa Emilia	STE	Santa Emilia	SE	2013-03-01	2013H	M6G022A	1	1	31.7067	1	M6G022
AVA00070	STE	13	Monoclonal	0	Santa Emilia	STE	Santa Emilia	SE	2013-03-01	2013H	M6G024C	1	1	31.6847	1	M6G024
AVA00075	STE	16	Monoclonal	0	Santa Emilia	STE	Santa Emilia	SE	2013-03-01	2013H	M6G026C	2	1	28.1	2	M6G026
AVA00076	STE	16	Monoclonal	0	Santa Emilia	STE	Santa Emilia	SE	2013-03-01	2013H	M6G026E	2	1	25.4272	2	M6G026
AVA00079	STE	13	Monoclonal	0	Santa Emilia	STE	Santa Emilia	SE	2013-03-01	2013H	M6G029C	1	1	30.8927	2	M6G029
AVA00090	STE	16	Polyclonal	2	Santa Emilia	STE	Santa Emilia	SE	2013-03-02	2013H	M6G027D	2	1	31.94	2	M6G027
AVA00102	STE	16	Polyclonal	4	Santa Emilia	STE	Santa Emilia	SE	2013-03-02	2013H	M6G014C	2	1	28.17	2	M6G014
AVA00117	STE	16	Monoclonal	0	Santa Emilia	STE	Santa Emilia	SE	2013-03-02	2013H	M6G033D	2	1	24.6	2	M6G033
AVA00133	STE	16	Monoclonal	0	Santa Emilia	STE	Santa Emilia	SE	2013-03-02	2013H	M6G031I	1	1	29.04	2	M6G031
AVA00135	STE	16	Monoclonal	0	Santa Emilia	STE	Santa Emilia	SE	2013-03-02	2013H	M6G016A	1	1	30.63	2	M6G016
AVA00168	STE	12	Polyclonal	1	Santa Emilia	STE	Santa Emilia	SE	2013-03-10	2013H	M6G034B	1	1	32.16	1	M6G034
AVA00170	STE	2	Monoclonal	0	Santa Emilia	STE	Santa Emilia	SE	2013-03-10	2013H	M6G034D	1	1	33.1029	1	M6G034
AVA00179	STE	15	Polyclonal	6	Santa Emilia	STE	Santa Emilia	SE	2013-03-10	2013H	M6G008F	2	1	30.3743	1	M6G008
AVA00180	STE	16	Polyclonal	3	Santa Emilia	STE	Santa Emilia	SE	2013-03-10	2013H	M6G008G	1	1	29.4368	1	M6G008
AVA00188	STE	16	Polyclonal	1	Santa Emilia	STE	Santa Emilia	SE	2013-03-10	2013H	M6G033F	2	1	30.2751	1	M6G033
AVA00193	STE	15	Polyclonal	1	Santa Emilia	STE	Santa Emilia	SE	2013-03-10	2013H	M6G009F	4	1	26.4856	2	M6G009
AVA00198	STE	16	Polyclonal	2	Santa Emilia	STE	Santa Emilia	SE	2013-03-10	2013H	M6G006C	1	1	30.9583	1	M6G006
AVA00240	STE	16	Monoclonal	0	Santa Emilia	STE	Santa Emilia	SE	2013-03-10	2013H	M6G018D	3	1	24.2358	2	M6G018
AVA00246	STE	15	Monoclonal	0	Santa Emilia	STE	Santa Emilia	SE	2013-03-10	2013H	M6G024D	2	1	32.2814	1	M6G024
AVA00251	STE	11	Polyclonal	2	Santa Emilia	STE	Santa Emilia	SE	2013-03-10	2013H	M6G035B	1	1	33.0354	1	M6G035
AVA00269	STE	11	Polyclonal	1	Santa Emilia	STE	Santa Emilia	SE	2013-03-10	2013H	M6G032E	1	1	25.2913	2	M6G032
AVA00273	STE	12	Polyclonal	4	Santa Emilia	STE	Santa Emilia	SE	2013-03-10	2013H	M6G020A	2	1	28.928	2	M6G020
AVA00275	STE	16	Polyclonal	7	Santa Emilia	STE	Santa Emilia	SE	2013-03-10	2013H	M6G020C	1	1	28.6774	1	M6G020
AVA00299	STE	16	Polyclonal	9	Santa Emilia	STE	Santa Emilia	SE	2013-03-10	2013H	M6G028C	2	1	29.0126	2	M6G028
AVA00305	STE	16	Monoclonal	0	Santa Emilia	STE	Santa Emilia	SE	2013-03-13	2013H	M6G002D	2	1	23.5139	2	M6G002
AVA00312	STE	15	Monoclonal	0	Santa Emilia	STE	Santa Emilia	SE	2013-03-21	2013H	M6G007B	1	1	31.754	1	M6G007
AVA00322	STE	8	Polyclonal	3	Santa Emilia	STE	Santa Emilia	SE	2013-03-21	2013H	M6G034F	3	1	26.5897	1	M6G034
AVA00325	STE	15	Monoclonal	0	Santa Emilia	STE	Santa Emilia	SE	2013-03-21	2013H	M6G004C	1	1	30.7025	1	M6G004
AVA00357	STE	15	Monoclonal	0	Santa Emilia	STE	Santa Emilia	SE	2013-03-21	2013H	M6G029D	1	1	27.47	2	M6G029
AVA00409	STE	16	Polyclonal	1	Santa Emilia	STE	Santa Emilia	SE	2013-03-21	2013H	M6G022E	1	1	32.74	2	M6G022
AVA00413	STE	15	Monoclonal	0	Santa Emilia	STE	Santa Emilia	SE	2013-03-21	2013H	M6G020B	1	1	29.81	1	M6G020
AVA00424	STE	13	Polyclonal	1	Santa Emilia	STE	Santa Emilia	SE	2013-03-21	2013H	M6G032B	2	1	31.32	2	M6G032
AVA00440	STE	15	Polyclonal	8	Santa Emilia	STE	Santa Emilia	SE	2013-03-21	2013H	M6G008C	1	1	31.37	1	M6G008
AVA00461	STE	16	Polyclonal	2	Santa Emilia	STE	Santa Emilia	SE	2013-03-21	2013H	M6G012C	1	1	31.15	2	M6G012
AVA00509	STE	15	Monoclonal	0	Santa Emilia	STE	Santa Emilia	SE	2013-03-31	2013H	M6G022G	1	1	24.04	1	M6G022
AVA00537	STE	16	Monoclonal	0	Santa Emilia	STE	Santa Emilia	SE	2013-03-31	2013H	M6G020G	1	1	29.73	2	M6G020
AVA00538	STE	16	Polyclonal	3	Santa Emilia	STE	Santa Emilia	SE	2013-03-31	2013H	M6G014D	1	1	24.13	2	M6G014
AVA00559	STE	16	Polyclonal	2	Santa Emilia	STE	Santa Emilia	SE	2013-03-31	2013H	M6G016B	1	1	32.29	1	M6G016
AVA00586	STE	16	Polyclonal	2	Santa Emilia	STE	Santa Emilia	SE	2013-03-31	2013H	M6G001F	2	1	24.22	2	M6G001
AVA00603	STE	13	Monoclonal	0	Santa Emilia	STE	Santa Emilia	SE	2013-03-31	2013H	M6G011I	1	1	32.48	2	M6G011
AVA00625	STE	16	Polyclonal	5	Santa Emilia	STE	Santa Emilia	SE	2013-05-05	2013H	M6G002I	2	1	31.4	1	M6G002
AVA00636	STE	16	Polyclonal	1	Santa Emilia	STE	Santa Emilia	SE	2013-05-05	2013H	M6G034E	3	1	27.66	3	M6G034
AVA00637	STE	14	Polyclonal	1	Santa Emilia	STE	Santa Emilia	SE	2013-05-05	2013H	M6G034F	3	2	32.06	1	M6G034
AVA00644	STE	14	Polyclonal	1	Santa Emilia	STE	Santa Emilia	SE	2013-05-05	2013H	M6G033D	2	2	31.27	2	M6G033
AVA00657	STE	16	Monoclonal	0	Santa Emilia	STE	Santa Emilia	SE	2013-05-05	2013H	M6G009E	2	1	27.87	2	M6G009
AVA00661	STE	15	Polyclonal	2	Santa Emilia	STE	Santa Emilia	SE	2013-05-05	2013H	M6G008F	2	2	32.19	2	M6G008
AVA00685	STE	16	Monoclonal	0	Santa Emilia	STE	Santa Emilia	SE	2013-05-05	2013H	M6G029F	1	1	24.18	2	M6G029
AVA00688	STE	16	Monoclonal	0	Santa Emilia	STE	Santa Emilia	SE	2013-05-05	2013H	M6G026C	2	2	28.42	2	M6G026
AVA00693	STE	12	Monoclonal	0	Santa Emilia	STE	Santa Emilia	SE	2013-05-05	2013H	M6G017D	1	1	28.42	2	M6G017
AVA00703	STE	16	Monoclonal	0	Santa Emilia	STE	Santa Emilia	SE	2013-05-05	2013H	M6G024D	2	2	29.45	4	M6G024
AVA00706	STE	15	Polyclonal	1	Santa Emilia	STE	Santa Emilia	SE	2013-05-05	2013H	M6G024H	1	1	30.34	2	M6G024
AVA00716	STE	15	Monoclonal	0	Santa Emilia	STE	Santa Emilia	SE	2013-05-05	2013H	M6G027F	1	1	30.66	2	M6G027
AVA00720	STE	15	Polyclonal	1	Santa Emilia	STE	Santa Emilia	SE	2013-05-05	2013H	M6G028A	1	1	31.85	1	M6G028
AVA00751	STE	16	Monoclonal	0	Santa Emilia	STE	Santa Emilia	SE	2013-05-06	2013H	M6G020F	1	1	30.21	2	M6G020
AVA00763	STE	16	Polyclonal	1	Santa Emilia	STE	Santa Emilia	SE	2013-05-05	2013H	M6G036B	1	1	33.49	2	M6G036
AVA00767	STE	16	Polyclonal	5	Santa Emilia	STE	Santa Emilia	SE	2013-05-26	2013H	M6G010A	3	1	26.4	2	M6G010
AVA00770	STE	16	Monoclonal	0	Santa Emilia	STE	Santa Emilia	SE	2013-05-26	2013H	M6G010D	3	1	32.56	1	M6G010
AVA00845	STE	16	Polyclonal	1	Santa Emilia	STE	Santa Emilia	SE	2013-05-26	2013H	M6G018D	3	2	20.49	2	M6G018
AVA00847	STE	13	Monoclonal	0	Santa Emilia	STE	Santa Emilia	SE	2013-05-26	2013H	M6G019D	2	2	31.79	1	M6G019
AVA00850	STE	16	Monoclonal	0	Santa Emilia	STE	Santa Emilia	SE	2013-05-26	2013H	M6G021C	1	1	28.44	2	M6G021
AVA00861	STE	16	Monoclonal	0	Santa Emilia	STE	Santa Emilia	SE	2013-05-26	2013H	M6G020E	1	1	29.8	2	M6G020
AVA00887	STE	14	Polyclonal	1	Santa Emilia	STE	Santa Emilia	SE	2013-05-26	2013H	M6G032H	1	1	31.13	1	M6G032
AVA00891	STE	16	Polyclonal	6	Santa Emilia	STE	Santa Emilia	SE	2013-05-26	2013H	M6G014A	2	1	33.38	2	M6G014
AVA00893	STE	15	Polyclonal	1	Santa Emilia	STE	Santa Emilia	SE	2013-05-26	2013H	M6G014C	2	2	27.24	2	M6G014
AVA00897	STE	16	Monoclonal	0	Santa Emilia	STE	Santa Emilia	SE	2013-05-26	2013H	M6G022C	1	1	28.43	2	M6G022
AVA00931	STE	13	Monoclonal	0	Santa Emilia	STE	Santa Emilia	SE	2013-06-16	2013H	M6G002J	1	1	32	2	M6G002
AVA00947	STE	12	Polyclonal	2	Santa Emilia	STE	Santa Emilia	SE	2013-06-16	2013H	M6G033F	2	2	32.28	2	M6G033
AVA00954	STE	15	Monoclonal	0	Santa Emilia	STE	Santa Emilia	SE	2013-06-16	2013H	M6G006D	1	1	25.8	2	M6G006
AVA00962	STE	15	Monoclonal	0	Santa Emilia	STE	Santa Emilia	SE	2013-06-16	2013H	M6G031D	2	1	33.25	1	M6G031
AVA00966	STE	16	Monoclonal	0	Santa Emilia	STE	Santa Emilia	SE	2013-06-16	2013H	M6G003D	1	1	28	2	M6G003
AVA00970	STE	16	Monoclonal	0	Santa Emilia	STE	Santa Emilia	SE	2013-06-16	2013H	M6G009F	4	3	27.18	2	M6G009
AVA00971	STE	16	Polyclonal	5	Santa Emilia	STE	Santa Emilia	SE	2013-06-16	2013H	M6G009G	1	1	28.08	2	M6G009
AVA00981	STE	16	Polyclonal	3	Santa Emilia	STE	Santa Emilia	SE	2013-06-16	2013H	M6G028C	2	2	31.65	2	M6G028
AVA00987	STE	15	Monoclonal	0	Santa Emilia	STE	Santa Emilia	SE	2013-06-16	2013H	M6G032C	1	1	31.16	2	M6G032
AVA01068	STE	15	Monoclonal	0	Santa Emilia	STE	Santa Emilia	SE	2013-06-17	2013H	M6G020A	2	2	27.91	1	M6G020
AVA01099	STE	16	Polyclonal	1	Santa Emilia	STE	Santa Emilia	SE	2013-07-07	2013L	M6G010A	3	2	31.3	2	M6G010
AVA01100	STE	16	Monoclonal	0	Santa Emilia	STE	Santa Emilia	SE	2013-07-07	2013L	M6G010D	3	3	23.89	2	M6G010
AVA01117	STE	16	Monoclonal	0	Santa Emilia	STE	Santa Emilia	SE	2013-07-07	2013L	M6G002I	2	2	32.99	1	M6G002
AVA01127	STE	16	Monoclonal	0	Santa Emilia	STE	Santa Emilia	SE	2013-07-07	2013L	M6G034C	2	2	29.12	2	M6G034
AVA01128	STE	14	Monoclonal	0	Santa Emilia	STE	Santa Emilia	SE	2013-07-07	2013L	M6G034E	3	2	30.38	2	M6G034
AVA01148	STE	15	Monoclonal	0	Santa Emilia	STE	Santa Emilia	SE	2013-07-07	2013L	M6G011G	1	1	33.01	1	M6G011
AVA01242	STE	16	Polyclonal	2	Santa Emilia	STE	Santa Emilia	SE	2013-08-18	2013L	M6G001F	2	2	29.36	2	M6G001
AVA01251	STE	16	Polyclonal	8	Santa Emilia	STE	Santa Emilia	SE	2013-08-18	2013L	M6G034F	3	3	32.02	2	M6G034
AVA01261	STE	16	Monoclonal	0	Santa Emilia	STE	Santa Emilia	SE	2013-08-18	2013L	M6G002D	2	2	30.66	2	M6G002
AVA01340	STE	16	Monoclonal	0	Santa Emilia	STE	Santa Emilia	SE	2013-08-18	2013L	M6G018D	3	3	32.83	2	M6G018
AVA01387	STE	16	Monoclonal	0	Santa Emilia	STE	Santa Emilia	SE	2013-08-18	2013L	M6G009E	2	2	30.35	2	M6G009
AVA01394	STE	15	Polyclonal	1	Santa Emilia	STE	Santa Emilia	SE	2013-08-18	2013L	M6G005F	1	1	33	1	M6G005
AVA01412	STE	16	Monoclonal	0	Santa Emilia	STE	Santa Emilia	SE	2013-08-18	2013L	M6G031D	2	2	30.51	1	M6G031
AVA01420	STE	15	Monoclonal	0	Santa Emilia	STE	Santa Emilia	SE	2013-09-22	2013L	M6G010A	3	3	32.03	2	M6G010
AVA01466	STE	16	Monoclonal	0	Santa Emilia	STE	Santa Emilia	SE	2013-09-22	2013L	M6G006J	1	1	33.01	2	M6G006
AVA01479	STE	16	Monoclonal	0	Santa Emilia	STE	Santa Emilia	SE	2013-09-22	2013L	M6G032G	2	2	32.15	2	M6G032
AVA01580	STE	16	Polyclonal	1	Santa Emilia	STE	Santa Emilia	SE	2013-09-22	2013L	M6G027E	1	1	33.07	2	M6G027
AVA01742	STE	16	Monoclonal	0	Santa Emilia	STE	Santa Emilia	SE	2013-10-17	2013L	M6G012D	1	1	30.52	2	M6G012
AVA01863	STE	16	Monoclonal	0	Santa Emilia	STE	Santa Emilia	SE	2013-11-17	2013L	M6G034E	3	3	31.95	1	M6G034
AVA01872	STE	14	Polyclonal	3	Santa Emilia	STE	Santa Emilia	SE	2013-11-17	2013L	M6G032B	2	2	33.12	1	M6G032
AVA01879	STE	15	Monoclonal	0	Santa Emilia	STE	Santa Emilia	SE	2013-11-17	2013L	M6G004E	1	1	31.2	1	M6G004
AVP00024	STE	16	Monoclonal	0	Santa Emilia	STE	Santa Emilia	SE	2013-03-08	2013H	M6G009D	1	1	27.9	2	M6G009
AVP00028	STE	16	Polyclonal	1	Santa Emilia	STE	Santa Emilia	SE	2013-03-11	2013H	M6G999Z	1	1	24.89	4	M6G999
AVP00030	STE	15	Monoclonal	0	Santa Emilia	STE	Santa Emilia	SE	2013-03-11	2013H	M6G997Z	1	1	29.53	1	M6G997
AVP00031	STE	16	Monoclonal	0	Santa Emilia	STE	Santa Emilia	SE	2013-03-12	2013H	M6G009F	4	2	23	2	M6G009
AVP00037	STE	16	Monoclonal	0	Santa Emilia	STE	Santa Emilia	SE	2013-03-16	2013H	M6G035D	1	1	29.3	2	M6G035
AVP00038	STE	16	Monoclonal	0	Santa Emilia	STE	Santa Emilia	SE	2013-03-17	2013H	M6G025E	1	1	27.16	2	M6G025
AVP00046	STE	16	Monoclonal	0	Santa Emilia	STE	Santa Emilia	SE	2013-03-20	2013H	M6G013E	1	1	26.2	2	M6G013
AVP00050	STE	16	Monoclonal	0	Santa Emilia	STE	Santa Emilia	SE	2013-03-22	2013H	M6G018C	1	1	21.4	2	M6G018
AVP00051	STE	16	Polyclonal	2	Santa Emilia	STE	Santa Emilia	SE	2013-03-27	2013H	M6G018B	1	1	30.77	2	M6G018
AVP00053	STE	16	Monoclonal	0	Santa Emilia	STE	Santa Emilia	SE	2013-03-27	2013H	M6G990Z	1	1	27.18	2	M6G990
AVP00054	STE	16	Monoclonal	0	Santa Emilia	STE	Santa Emilia	SE	2013-03-28	2013H	M6G033E	1	1	22.14	2	M6G033
AVP00064	STE	16	Polyclonal	9	Santa Emilia	STE	Santa Emilia	SE	2013-04-04	2013H	M6G983Z	1	1	27.69	2	M6G983
AVP00069	STE	16	Monoclonal	0	Santa Emilia	STE	Santa Emilia	SE	2013-04-11	2013H	M6G036C	1	1	25.68	2	M6G036
AVP00070	STE	16	Monoclonal	0	Santa Emilia	STE	Santa Emilia	SE	2013-04-15	2013H	M6G026E	2	2	25.82	2	M6G026
AVP00071	STE	16	Monoclonal	0	Santa Emilia	STE	Santa Emilia	SE	2013-04-15	2013H	M6G030D	1	1	26.75	2	M6G030
AVP00072	STE	16	Monoclonal	0	Santa Emilia	STE	Santa Emilia	SE	2013-04-19	2013H	M6G016C	1	1	25.31	2	M6G016
AVP00074	STE	16	Monoclonal	0	Santa Emilia	STE	Santa Emilia	SE	2013-04-20	2013H	M6G932Z	1	1	26.28	2	M6G932
AVP00075	STE	15	Monoclonal	0	Santa Emilia	STE	Santa Emilia	SE	2013-04-20	2013H	M6G931Z	1	1	27.02	2	M6G931
AVP00077	STE	16	Monoclonal	0	Santa Emilia	STE	Santa Emilia	SE	2013-04-23	2013H	M6G024F	1	1	25.53	2	M6G024
AVP00078	STE	16	Polyclonal	3	Santa Emilia	STE	Santa Emilia	SE	2013-04-23	2013H	M6G020D	2	1	27.37	2	M6G020
AVP00082	STE	16	Monoclonal	0	Santa Emilia	STE	Santa Emilia	SE	2013-05-01	2013H	M6G026G	1	1	24.7	2	M6G026
AVP00091	STE	16	Monoclonal	0	Santa Emilia	STE	Santa Emilia	SE	2013-05-14	2013H	M6G034C	2	1	23.84	2	M6G034
AVP00101	STE	16	Monoclonal	0	Santa Emilia	STE	Santa Emilia	SE	2013-06-05	2013H	M6G020D	2	2	30.82	2	M6G020
AVP00106	STE	15	Polyclonal	1	Santa Emilia	STE	Santa Emilia	SE	2013-06-05	2013H	M6G010D	3	2	30.45	1	M6G010
AVP00141	STE	16	Monoclonal	0	Santa Emilia	STE	Santa Emilia	SE	2013-07-23	2013L	M6G005B	1	1	27.56	2	M6G005
AVP00142	STE	16	Monoclonal	0	Santa Emilia	STE	Santa Emilia	SE	2013-07-27	2013L	M6G006G	1	1	29.15	2	M6G006
AVP00148	STE	16	Polyclonal	3	Santa Emilia	STE	Santa Emilia	SE	2013-08-09	2013L	M6G014A	2	2	23.41	2	M6G014
AVP00193	STE	16	Monoclonal	0	Santa Emilia	STE	Santa Emilia	SE	2013-10-11	2013L	M6G027D	2	2	24.12	1	M6G027
AVP00195	STE	16	Monoclonal	0	Santa Emilia	STE	Santa Emilia	SE	2013-10-10	2013L	M6G004D	1	1	26.28	2	M6G004
AVP00234	STE	16	Polyclonal	1	Santa Emilia	STE	Santa Emilia	SE	2013-11-16	2013L	M6G909Z	1	1	31.77	1	M6G909
AVP00264	STE	16	Polyclonal	4	Santa Emilia	STE	Santa Emilia	SE	2014-01-02	2013L	M6G998Z	1	1	26.79	2	M6G998
AVP00272	STE	16	Monoclonal	0	Santa Emilia	STE	Santa Emilia	SE	2014-01-02	2013L	M6G995Z	1	1	26.47	2	M6G995
AVP00274	STE	16	Monoclonal	0	Santa Emilia	STE	Santa Emilia	SE	2014-01-11	2013L	M6G032D	1	1	23.3	1	M6G032
AVP00277	STE	16	Polyclonal	6	Santa Emilia	STE	Santa Emilia	SE	2014-01-13	2013L	M6G994Z	1	1	24.26	2	M6G994
AVP00285	STE	16	Monoclonal	0	Santa Emilia	STE	Santa Emilia	SE	2014-01-23	2013L	M6G022D	1	1	24.96	2	M6G022
AVP00297	STE	16	Monoclonal	0	Santa Emilia	STE	Santa Emilia	SE	2014-02-19	2013L	M6G009F	4	4	29.99	2	M6G009

## Sheet: dictionary
Sample	Sample code assigned to the collected samples of each participant of the study
profile	Number fo markers correctly amplified for each sample
COI	Complexity or Multiplicity of infection of each sample, number of parasite clones present in each sample
n_poly_loci	Number of plymorphic loci
study_area	Study area of the collected sample
SA_cod	Code of the study area
community	Community where the infectio was collected
comm_cod	Code of the community
date	Date of sample collection
season	Season of sample collection
indv_cod	Code of the participant of the study
n_episodes	Number of episodes that each participant had during the follow-up
episode	1st, 2nd, 3th or nth episode of each participant during the follow-up
cq_v	Cq value of each P. vivax sample
Mic_result	Microscopy results of each collected sample, 1 negative, 2 vivax, 3 falciparum, 4 mixed infection, 9 no determined
house_cod	Code of the house of each participant
