# Supplementary material for: Microsatellite analysis reveals connectivity among geographically distant transmission zones of Plasmodium vivax in the Peruvian Amazon: A critical barrier to regional malaria elimination
Source: PLoS Negl Trop Dis. 2019 Nov 11;13(11):e0007876. doi: 10.1371/journal.pntd.0007876 (PMC6874088; doi:10.1371/journal.pntd.0007876)
Supplement: S4 Table — (XLSX) [file pntd.0007876.s008.xlsx]

## Sheet: Sheet1
Study area	Season	N	Polyconal	MLG	1 - D	Hexp (SE)	Thetah (SE)	IAS
			(CI 95%)
LUP	2012L	14	0.29	10	0.857	0.473 ± 0.029	0.56 ± 0.05	0.310466
			(0.12 - 0.55)
	2013H	88	0.18	62	0.964	0.491 ± 0.005	0.51 ± 0.02	0.229295
			(0.12 - 0.28)
	2013L	43	0.09	32	0.941	0.432 ± 0.012	0.39 ± 0.03	0.317893
			(0.04- 0.22)
	2014H	115	0.28	90	0.976	0.563 ± 0.004	1.24 ± 0.05	0.203258
			(0.20 - 0.37)
	2014L	71	0.18	49	0.957	0.555 ± 0.006	1.39 ± 0.05	0.24466
			(0.11 - 0.29)
	2015H	35	0.09	23	0.944	0.583 ± 0.012	1.56 ± 0.07	0.244745
			(0.03- 0.22)
CAH	2012L	115	0.32	71	0.954	0.564 ± 0.003	0.83 ± 0.05	0.220559
			(0.24- 0.41)
	2013H	98	0.24	71	0.948	0.597 ± 0.005	2.16 ± 0.05	0.239902
			(0.17 - 0.34)
	2013L	32	0.19	26	0.949	0.636 ± 0.012	2.31 ± 0.13	0.163496
			(0.09 - 0.35)
	2014H	19	0.16	14	0.903	0.469 ± 0.022	0.66 ± 0.06	0.28377
			(0.06 - 0.38)
	2014L	7	0.29	7	0.857	0.748 ± 0.049	7.77 ± 1.1	-0.01251
			(0.08 - 0.64)
	2015H	3	0	2	0.444	0.375 ± 0.136	4 ± ND	1
			(0.00 - 0.56)
STE	2013H	104	0.43	86	0.985	0.597 ± 0.004	1.94 ± 0.04	0.177338
			(0.34 - 0.53)
	2013L	33	0.3	30	0.962	0.590 ± 0.012	1.76 ± 0.08	0.2031
			(0.17 - 0.47)
N: sample size
Polyclonal: proportion of poyclonal infections
MLG: number of multilocus genotype
1-D: Simpson diversity index
Hexp: expected heterozygosity
Thetah: population mutation rate based on the expected homozygosity
IAS: standardized index of association
