# Supplementary material for: Microsatellite analysis reveals connectivity among geographically distant transmission zones of Plasmodium vivax in the Peruvian Amazon: A critical barrier to regional malaria elimination
Source: PLoS Negl Trop Dis. 2019 Nov 11;13(11):e0007876. doi: 10.1371/journal.pntd.0007876 (PMC6874088; doi:10.1371/journal.pntd.0007876)
Supplement: S5 Table — (XLSX) [file pntd.0007876.s009.xlsx]

## Sheet: Sheet1
Cluster	Study area	N	MLG	N.all	Na.e	Hexp	Theta	rbarD
Cluster1	CAH	1	1	0.938	-----	-----	-----	-----
	LUP	190	105	6	1.282	0.220 ± 0.002	0.097 ± 0.004	0.0837728
	Total	191	106	6.063	1.284	0.221 ± 0.002	0.097 ± 0.004	0.083207
Cluster2	CAH	94	46	4.125	1.168	0.144 ± 0.005	0.110 ± 0.003	0.142657
	LUP	40	26	2.938	1.211	0.175 ± 0.012	0.143 ± 0.005	0.120463
	STE	26	17	2.813	1.334	0.250 ± 0.017	0.217 ± 0.011	0.106068
	Total	160	85	5.625	1.21	0.174 ± 0.003	0.194 ± 0.002	0.123856
Cluster3	CAH	55	26	2.938	1.135	0.119 ± 0.008	0.111 ± 0.003	0.155366
	LUP	11	6	1.625	1.138	0.122 ± 0.032	0.313 ± 0.014	0.377069
	Total	66	32	3.25	1.152	0.132 ± 0.007	0.116 ± 0.003	0.125407
Cluster4	CAH	48	37	3.688	1.523	0.343 ± 0.010	0.222 ± 0.013	0.213408
	LUP	50	29	3.875	1.614	0.380 ± 0.009	0.335 ± 0.022	0.244734
	STE	63	51	3.688	1.665	0.400 ± 0.007	0.471 ± 0.023	0.216445
	Total	161	116	5.5	2.085	0.520 ± 0.002	0.558 ± 0.027	0.131764
Cluster5	CAH	45	28	3.688	1.253	0.202 ± 0.011	0.198 ± 0.007	0.194496
	LUP	2	2	1.375	-----	0.429 ± ND	-----	-----
	STE	18	15	2.5	1.412	0.292 ± 0.026	0.324 ± 0.017	0.057723
	Total	65	43	4.438	1.524	0.344 ± 0.008	0.416 ± 0.011	0.177175
Cluster6	CAH	31	27	5.813	3.533	0.717 ± 0.010	4.832 ± 0.186	0.261239
	LUP	73	65	7.25	3.355	0.702 ± 0.005	4.201 ± 0.099	0.115881
	STE	30	28	4.813	2.357	0.576 ± 0.014	1.141 ± 0.070	0.153628
	Total	134	118	8.813	3.643	0.725 ± 0.002	4.769 ± 0.092	0.0877076
N: sample size
MLG: number of multilocus genotype
N.all: average number of alleles
Na.e: Efective number oof alleles
Hexp: expected heterozygosity
Thetah: population mutation rate based on the expected homozygosity
IAS: standardized index of association
